# Supplementary material for: Plasma Proteomic Dynamics Preceding Glaucoma Reveal a 15-Year Pre-Diagnostic Window: Causal Insights and Predictive Utility in 45,850 Participants
Source: Invest Ophthalmol Vis Sci. 2026 Mar 6;67(3):14. doi: 10.1167/iovs.67.3.14 (PMC12974536; doi:10.1167/iovs.67.3.14)
Supplement: Supplement 2 [file iovs-67-3-14_s002.xlsx]

## Sheet: Table of Contents
Supplementary Tables
ST1	Supplementary Table 1. Protein information of Olink 3072 Assays.
ST2	Supplementary Table 2. Association between plasma protein and incident of glaucoma.
ST3	Supplementary Table 3. Assosiations between plasma proteins and incident glaucoma occuring two years after baseline assessment.
ST4	Supplementary Table 4. Sensitivity analyses that matched with 10 controls for each glaucoma patients by age and sex.
ST5	Supplementary Table 5. Glaucoma associated proteins detected by Somascan.
ST6	Supplementary Table 6. Fold change of protein NPX value
ST7	Supplementary Table 7. Enrichment analysis for proteins associated with incident glaucoma in full follow-up time
ST8	Supplementary Table 8. KEGG for proteins associated with incident glaucoma in full follow-up time
ST9	Supplementary Table 9. PPI enrichment by string database
ST10	Supplementary Table 10. String interaction of glaucoma-associated protein
ST11	Supplementary Table 11. WGCNA module for proteins associated with incident glaucoma in the cox models over full time follow-up
ST12	Supplementary Table 12. Hub gene of WGCNA turqoise module
ST13	Supplementary Table 13. Hub gene of WGCNA grey module
ST14	Supplementary Table 14. Instrumental variables for 136 glaucoma-associated proteins
ST15	Supplementary Table 15. Mendelian randomization results of plasma proteins→glaucoma
ST16	Supplementary Table 16. Results of testing for heterogeneity
ST17	Supplementary Table 17. Results of testing for pleiotropy
ST18	Supplementary Table 18. Gentic instruments of glaucoma for reverse MR analysis
ST19	Supplementary Table 19. Replication MR analysis results using cis-pQTL from deCODE study (SomaScan)
ST20	Supplementary Table 20. LOESS estimates for protein trajectories
ST21	Supplementary Table 21. Clusters of predicted protein trajectories
ST22	Supplementary Table 22.Feature importance for proteins and demographic measures
ST23	Supplementary Table 23. Results of ROC analysis
ST24	Supplementary Table 24.Results of DeLong tests for the comparison between AUCs.
ST25	Supplementary Table 25. Associations between glaucoma-realted proteins and Goldmann.correlated IOP
ST26	Supplementary Table 26. Associations between glaucoma-realted proteins and corneal compensated IOP
ST27	Supplementary Table 27. Associations between glaucoma-realted proteins and OCT parameters
ST28	Supplementary Table 28. Enrichment in drug target genes

## Sheet: ST1
Supplementary Table 1. Protein information of Olink 3072 Assays
Assay	UKBPPP_ProteinID	olink_target_fullname	OlinkID	UniProt	Panel	HGNC.symbol	ensembl_id	chr	gene_start	gene_end
A1BG	A1BG:P04217:OID30771:v1	Alpha-1B-glycoprotein	OID30771	P04217	Inflammation_II	A1BG	ENSG00000121410	19	58345178	58353492
AAMDC	AAMDC:Q9H7C9:OID30236:v1	Mth938 domain-containing protein	OID30236	Q9H7C9	Cardiometabolic_II	AAMDC	ENSG00000087884	11	77821109	77918432
AARSD1	AARSD1:Q9BTE6:OID21311:v1	Alanyl-tRNA editing protein Aarsd1	OID21311	Q9BTE6	Oncology	AARSD1	ENSG00000266967	17	42950526	42964498
ABCA2	ABCA2:Q9BZC7:OID30146:v1	ATP-binding cassette sub-family A member 2	OID30146	Q9BZC7	Cardiometabolic_II	ABCA2	ENSG00000107331	9	137007234	137028915
ABHD14B	ABHD14B:Q96IU4:OID20921:v1	Protein ABHD14B	OID20921	Q96IU4	Neurology	ABHD14B	ENSG00000114779	3	51968510	51983409
ABL1	ABL1:P00519:OID21280:v1	Tyrosine-protein kinase ABL1	OID21280	P00519	Oncology	ABL1	ENSG00000097007	9	130713043	130887675
ABO	ABO:P16442:OID30675:v1	Histo-blood group ABO system transferase	OID30675	P16442	Inflammation_II	ABO	ENSG00000175164	9	133233278	133276024
ABRAXAS2	ABRAXAS2:Q15018:OID30130:v1	BRISC complex subunit Abraxas 2	OID30130	Q15018	Cardiometabolic_II	ABRAXAS2	ENSG00000165660	10	124801819	124836667
ACAA1	ACAA1:P09110:OID21269:v1	3-ketoacyl-CoA thiolase, peroxisomal	OID21269	P09110	Oncology	ACAA1	ENSG00000060971	3	38103129	38137242
ACADM	ACADM:P11310:OID31277:v1	Medium-chain specific acyl-CoA dehydrogenase, mitochondrial	OID31277	P11310	Oncology_II	ACADM	ENSG00000117054	1	75724431	75787575
ACADSB	ACADSB:P45954:OID30356:v1	Short/branched chain specific acyl-CoA dehydrogenase, mitochondrial	OID30356	P45954	Cardiometabolic_II	ACADSB	ENSG00000196177	10	123008979	123058290
ACAN	ACAN:P16112:OID20159:v1	Aggrecan core protein	OID20159	P16112	Cardiometabolic	ACAN	ENSG00000157766	15	88803436	88875353
ACE	ACE:P12821:OID30696:v1	Angiotensin-converting enzyme	OID30696	P12821	Inflammation_II	ACE	ENSG00000159640	17	63477061	63498380
ACE2	ACE2:Q9BYF1:OID20105:v1	Angiotensin-converting enzyme 2	OID20105	Q9BYF1	Cardiometabolic	ACE2	ENSG00000130234	X	15494566	15607236
ACHE	ACHE:P22303:OID30585:v1	Acetylcholinesterase	OID30585	P22303	Inflammation_II	ACHE	ENSG00000087085	7	100889994	100896974
ACOT13	ACOT13:Q9NPJ3:OID31522:v1	Acyl-coenzyme A thioesterase 13	OID31522	Q9NPJ3	Oncology_II	ACOT13	ENSG00000112304	6	24667035	24705065
ACOX1	ACOX1:Q15067:OID20124:v1	Peroxisomal acyl-coenzyme A oxidase 1	OID20124	Q15067	Cardiometabolic	ACOX1	ENSG00000161533	17	75941507	75979177
ACP1	ACP1:P24666:OID30524:v1	Low molecular weight phosphotyrosine protein phosphatase	OID30524	P24666	Inflammation_II	ACP1	ENSG00000143727	2	264140	278283
ACP5	ACP5:P13686:OID20314:v1	Tartrate-resistant acid phosphatase type 5	OID20314	P13686	Cardiometabolic	ACP5	ENSG00000102575	19	11574653	11579993
ACP6	ACP6:Q9NPH0:OID21432:v1	Lysophosphatidic acid phosphatase type 6	OID21432	Q9NPH0	Oncology	ACP6	ENSG00000162836	1	147629652	147670524
ACRBP	ACRBP:Q8NEB7:OID31385:v1	Acrosin-binding protein	OID31385	Q8NEB7	Oncology_II	ACRBP	ENSG00000111644	12	6638075	6647433
ACRV1	ACRV1:P26436:OID30513:v1	Acrosomal protein SP-10	OID30513	P26436	Inflammation_II	ACRV1	ENSG00000134940	11	125671522	125680874
ACSL1	ACSL1:P33121:OID30080:v1	Long-chain-fatty-acid--CoA ligase 1	OID30080	P33121	Cardiometabolic_II	ACSL1	ENSG00000151726	4	184755595	184826818
ACTA2	ACTA2:P62736:OID20079:v1	Actin, aortic smooth muscle	OID20079	P62736	Cardiometabolic	ACTA2	ENSG00000107796	10	88934822	88991339
ACTN2	ACTN2:P35609:OID30192:v1	Alpha-actinin-2	OID30192	P35609	Cardiometabolic_II	ACTN2	ENSG00000077522	1	236664141	236764631
ACTN4	ACTN4:O43707:OID20435:v1	Alpha-actinin-4	OID20435	O43707	Inflammation	ACTN4	ENSG00000130402	19	38647649	38731589
ACVRL1	ACVRL1:P37023:OID20999:v1	Serine/threonine-protein kinase receptor R3	OID20999	P37023	Neurology	ACVRL1	ENSG00000139567	12	51906908	51923361
ACY1	ACY1:Q03154:OID20137:v1	Aminoacylase-1	OID20137	Q03154	Cardiometabolic	ACY1	ENSG00000243989	3	51983340	51989197
ACY3	ACY3:Q96HD9:OID30086:v1	N-acyl-aromatic-L-amino acid amidohydrolase	OID30086	Q96HD9	Cardiometabolic_II	ACY3	ENSG00000132744	11	67642555	67650730
ACYP1	ACYP1:P07311:OID30642:v1	Acylphosphatase-1	OID30642	P07311	Inflammation_II	ACYP1	ENSG00000119640	14	75053237	75069483
ADA	ADA:P00813:OID20645:v1	Adenosine deaminase	OID20645	P00813	Inflammation	ADA	ENSG00000196839	20	44584896	44652252
ADA2	ADA2:Q9NZK5:OID20394:v1	Adenosine deaminase 2	OID20394	Q9NZK5	Cardiometabolic	ADA2	ENSG00000093072	22	17178790	17258235
ADAM12	ADAM12:O43184:OID30491:v1	Disintegrin and metalloproteinase domain-containing protein 12	OID30491	O43184	Inflammation_II	ADAM12	ENSG00000148848	10	126012381	126388477
ADAM15	ADAM15:Q13444:OID20109:v1	Disintegrin and metalloproteinase domain-containing protein 15	OID20109	Q13444	Cardiometabolic	ADAM15	ENSG00000143537	1	155050566	155062775
ADAM22	ADAM22:Q9P0K1:OID21001:v1	Disintegrin and metalloproteinase domain-containing protein 22	OID21001	Q9P0K1	Neurology	ADAM22	ENSG00000008277	7	87934143	88202889
ADAM23	ADAM23:O75077:OID20651:v1	Disintegrin and metalloproteinase domain-containing protein 23	OID20651	O75077	Inflammation	ADAM23	ENSG00000114948	2	206443532	206621127
ADAM8	ADAM8:P78325:OID21039:v1	Disintegrin and metalloproteinase domain-containing protein 8	OID21039	P78325	Neurology	ADAM8	ENSG00000151651	10	133262420	133276868
ADAM9	ADAM9:Q13443:OID31488:v1	Disintegrin and metalloproteinase domain-containing protein 9	OID31488	Q13443	Oncology_II	ADAM9	ENSG00000168615	8	38996754	39105445
ADAMTS1	ADAMTS1:Q9UHI8:OID30528:v1	A disintegrin and metalloproteinase with thrombospondin motifs 1	OID30528	Q9UHI8	Inflammation_II	ADAMTS1	ENSG00000154734	21	26835755	26845409
ADAMTS13	ADAMTS13:Q76LX8:OID20249:v1	A disintegrin and metalloproteinase with thrombospondin motifs 13	OID20249	Q76LX8	Cardiometabolic	ADAMTS13	ENSG00000160323	9	133414358	133459402
ADAMTS15	ADAMTS15:Q8TE58:OID21275:v1	A disintegrin and metalloproteinase with thrombospondin motifs 15	OID21275	Q8TE58	Oncology	ADAMTS15	ENSG00000166106	11	130448645	130476645
ADAMTS16	ADAMTS16:Q8TE57:OID20089:v1	A disintegrin and metalloproteinase with thrombospondin motifs 16	OID20089	Q8TE57	Cardiometabolic	ADAMTS16	ENSG00000145536	5	5140330	5320304
ADAMTS4	ADAMTS4:O75173:OID30471:v1	A disintegrin and metalloproteinase with thrombospondin motifs 4	OID30471	O75173	Inflammation_II	ADAMTS4	ENSG00000158859	1	161184302	161199054
ADAMTS8	ADAMTS8:Q9UP79:OID21502:v1	A disintegrin and metalloproteinase with thrombospondin motifs 8	OID21502	Q9UP79	Oncology	ADAMTS8	ENSG00000134917	11	130404923	130428609
ADAMTSL2	ADAMTSL2:Q86TH1:OID30370:v1	ADAMTS-like protein 2	OID30370	Q86TH1	Cardiometabolic_II	ADAMTSL2	ENSG00000197859	9	133532164	133575519
ADAMTSL4	ADAMTSL4:Q6UY14:OID30275:v1	ADAMTS-like protein 4	OID30275	Q6UY14	Cardiometabolic_II	ADAMTSL4	ENSG00000143382	1	150549369	150560937
ADAMTSL5	ADAMTSL5:Q6ZMM2:OID30355:v1	ADAMTS-like protein 5	OID30355	Q6ZMM2	Cardiometabolic_II	ADAMTSL5	ENSG00000185761	19	1505022	1513604
ADCYAP1R1	ADCYAP1R1:P41586:OID21188:v1	Pituitary adenylate cyclase-activating polypeptide type I receptor	OID21188	P41586	Oncology	ADCYAP1R1	ENSG00000078549	7	31052308	31111474
ADD1	ADD1:P35611:OID30655:v1	Alpha-adducin	OID30655	P35611	Inflammation_II	ADD1	ENSG00000087274	4	2843844	2930076
ADGRB3	ADGRB3:O60242:OID20974:v1	Adhesion G protein-coupled receptor B3	OID20974	O60242	Neurology	ADGRB3	ENSG00000135298	6	68635282	69390571
ADGRD1	ADGRD1:Q6QNK2:OID30588:v1	Adhesion G-protein coupled receptor D1	OID30588	Q6QNK2	Inflammation_II	ADGRD1	ENSG00000111452	12	130953907	131141469
ADGRE1	ADGRE1:Q14246:OID31483:v1	Adhesion G protein-coupled receptor E1	OID31483	Q14246	Oncology_II	ADGRE1	ENSG00000174837	19	6887566	6940459
ADGRE2	ADGRE2:Q9UHX3:OID20755:v1	Adhesion G protein-coupled receptor E2	OID20755	Q9UHX3	Inflammation	ADGRE2	ENSG00000127507	19	14732392	14778560
ADGRE5	ADGRE5:P48960:OID20260:v1	Adhesion G protein-coupled receptor E5	OID20260	P48960	Cardiometabolic	ADGRE5	ENSG00000123146	19	14380501	14408725
ADGRF5	ADGRF5:Q8IZF2:OID30349:v1	Adhesion G protein-coupled receptor F5	OID30349	Q8IZF2	Cardiometabolic_II	ADGRF5	ENSG00000069122	6	46852522	46954943
ADGRG1	ADGRG1:Q9Y653:OID21294:v1	Adhesion G-protein coupled receptor G1	OID21294	Q9Y653	Oncology	ADGRG1	ENSG00000205336	16	57610652	57665580
ADGRG2	ADGRG2:Q8IZP9:OID20189:v1	Adhesion G-protein coupled receptor G2	OID20189	Q8IZP9	Cardiometabolic	ADGRG2	ENSG00000173698	X	18989307	19122637
ADGRV1	ADGRV1:Q8WXG9:OID30877:v1	Adhesion G-protein coupled receptor V1	OID30877	Q8WXG9	Neurology_II	ADGRV1	ENSG00000164199	5	90529344	91164437
ADH1B	ADH1B:P00325:OID30612:v1	All-trans-retinol dehydrogenase	OID30612	P00325	Inflammation_II	ADH1B	ENSG00000196616	4	99304971	99321401
ADH4	ADH4:P08319:OID20117:v1	All-trans-retinol dehydrogenase [NAD(+)] ADH4	OID20117	P08319	Cardiometabolic	ADH4	ENSG00000198099	4	99123657	99157792
ADIPOQ	ADIPOQ:Q15848:OID30748:v1	Adiponectin	OID30748	Q15848	Inflammation_II	ADIPOQ	ENSG00000181092	3	186842704	186858463
ADM	ADM:P35318:OID21467:v1	Pro-adrenomedullin	OID21467	P35318	Oncology	ADM	ENSG00000148926	11	10305073	10307397
ADRA2A	ADRA2A:P08913:OID30067:v1	Alpha-2A adrenergic receptor	OID30067	P08913	Cardiometabolic_II	ADRA2A	ENSG00000150594	10	111077029	111080907
AFAP1	AFAP1:Q8N556:OID30569:v1	Actin filament-associated protein 1	OID30569	Q8N556	Inflammation_II	AFAP1	ENSG00000196526	4	7758714	7939926
AFM	AFM:P43652:OID30741:v1	Afamin	OID30741	P43652	Inflammation_II	AFM	ENSG00000079557	4	73481745	73504001
AFP	AFP:P02771:OID20978:v1	Alpha-fetoprotein	OID20978	P02771	Neurology	AFP	ENSG00000081051	4	73431138	73456174
AGBL2	AGBL2:Q5U5Z8:OID30793:v1	Cytosolic carboxypeptidase 2	OID30793	Q5U5Z8	Neurology_II	AGBL2	ENSG00000165923	11	47659591	47715389
AGER	AGER:Q15109:OID20756:v1	Advanced glycosylation end product-specific receptor	OID20756	Q15109	Inflammation	AGER	ENSG00000204305	6	32180968	32184322
AGR2	AGR2:O95994:OID20896:v1	Anterior gradient protein 2 homolog	OID20896	O95994	Neurology	AGR2	ENSG00000106541	7	16791811	16833433
AGR3	AGR3:Q8TD06:OID21243:v1	Anterior gradient protein 3	OID21243	Q8TD06	Oncology	AGR3	ENSG00000173467	7	16859412	16881987
AGRN	AGRN:O00468:OID20786:v1	Agrin	OID20786	O00468	Inflammation	AGRN	ENSG00000188157	1	1020120	1056119
AGRP	AGRP:O00253:OID20658:v1	Agouti-related protein	OID20658	O00253	Inflammation	AGRP	ENSG00000159723	16	67482571	67483547
AGT	AGT:P01019:OID30709:v1	Angiotensinogen	OID30709	P01019	Inflammation_II	AGT	ENSG00000135744	1	230690776	230745576
AGXT	AGXT:P21549:OID20139:v1	Serine--pyruvate aminotransferase	OID20139	P21549	Cardiometabolic	AGXT	ENSG00000172482	2	240868824	240880502
AHCY	AHCY:P23526:OID20199:v1	Adenosylhomocysteinase	OID20199	P23526	Cardiometabolic	AHCY	ENSG00000101444	20	34280268	34311802
AHNAK	AHNAK:Q09666:OID30260:v1	Neuroblast differentiation-associated protein AHNAK	OID30260	Q09666	Cardiometabolic_II	AHNAK	ENSG00000124942	11	62433542	62556235
AHNAK2	AHNAK2:Q8IVF2:OID30244:v1	Protein AHNAK2	OID30244	Q8IVF2	Cardiometabolic_II	AHNAK2	ENSG00000185567	14	104937244	104978374
AHSA1	AHSA1:O95433:OID31379:v1	Activator of 90 kDa heat shock protein ATPase homolog 1	OID31379	O95433	Oncology_II	AHSA1	ENSG00000100591	14	77457870	77469472
AHSG	AHSG:P02765:OID30706:v1	Alpha-2-HS-glycoprotein	OID30706	P02765	Inflammation_II	AHSG	ENSG00000145192	3	186613060	186621318
AHSP	AHSP:Q9NZD4:OID21078:v1	Alpha-hemoglobin-stabilizing protein	OID21078	Q9NZD4	Neurology	AHSP	ENSG00000169877	16	31527900	31528803
AIDA	AIDA:Q96BJ3:OID30956:v1	Axin interactor, dorsalization-associated protein	OID30956	Q96BJ3	Neurology_II	AIDA	ENSG00000186063	1	222668013	222713210
AIF1	AIF1:P55008:OID21234:v1	Allograft inflammatory factor 1	OID21234	P55008	Oncology	AIF1	ENSG00000204472	6	31615217	31617021
AIF1L	AIF1L:Q9BQI0:OID30204:v1	Allograft inflammatory factor 1-like	OID30204	Q9BQI0	Cardiometabolic_II	AIF1L	ENSG00000126878	9	131096476	131123152
AIFM1	AIFM1:O95831:OID21287:v1	Apoptosis-inducing factor 1, mitochondrial	OID21287	O95831	Oncology	AIFM1	ENSG00000156709	X	130124666	130165879
AK1	AK1:P00568:OID20122:v1	Adenylate kinase isoenzyme 1	OID20122	P00568	Cardiometabolic	AK1	ENSG00000106992	9	127866486	127877675
AK2	AK2:P54819:OID31142:v1	Adenylate kinase 2, mitochondrial	OID31142	P54819	Neurology_II	AK2	ENSG00000004455	1	33007986	33080996
AKAP12	AKAP12:Q02952:OID30571:v1	A-kinase anchor protein 12	OID30571	Q02952	Inflammation_II	AKAP12	ENSG00000131016	6	151239967	151358559
AKR1B1	AKR1B1:P15121:OID21244:v1	Aldo-keto reductase family 1 member B1	OID21244	P15121	Oncology	AKR1B1	ENSG00000085662	7	134442356	134459284
AKR1B10	AKR1B10:O60218:OID30955:v1	Aldo-keto reductase family 1 member B10	OID30955	O60218	Neurology_II	AKR1B10	ENSG00000198074	7	134527567	134541412
AKR1C4	AKR1C4:P17516:OID20062:v1	Aldo-keto reductase family 1 member C4	OID20062	P17516	Cardiometabolic	AKR1C4	ENSG00000198610	10	5195462	5218949
AKR7L	AKR7L:Q8NHP1:OID30488:v1	Aflatoxin B1 aldehyde reductase member 4	OID30488	Q8NHP1	Inflammation_II	AKR7L	ENSG00000211454	1	19265982	19274194
AKT1S1	AKT1S1:Q96B36:OID20895:v1	Proline-rich AKT1 substrate 1	OID20895	Q96B36	Neurology	AKT1S1	ENSG00000204673	19	49869033	49878459
AKT2	AKT2:P31751:OID31052:v1	RAC-beta serine/threonine-protein kinase	OID31052	P31751	Neurology_II	AKT2	ENSG00000105221	19	40230317	40285536
AKT3	AKT3:Q9Y243:OID21197:v1	RAC-gamma serine/threonine-protein kinase	OID21197	Q9Y243	Oncology	AKT3	ENSG00000117020	1	243488233	243851079
ALCAM	ALCAM:Q13740:OID20273:v1	CD166 antigen	OID20273	Q13740	Cardiometabolic	ALCAM	ENSG00000170017	3	105366909	105576900
ALDH1A1	ALDH1A1:P00352:OID21128:v1	Retinal dehydrogenase 1	OID21128	P00352	Neurology	ALDH1A1	ENSG00000165092	9	72900671	73080442
ALDH2	ALDH2:P05091:OID31380:v1	Aldehyde dehydrogenase, mitochondrial	OID31380	P05091	Oncology_II	ALDH2	ENSG00000111275	12	111766887	111817532
ALDH3A1	ALDH3A1:P30838:OID20512:v1	Aldehyde dehydrogenase, dimeric NADP-preferring	OID20512	P30838	Inflammation	ALDH3A1	ENSG00000108602	17	19737984	19748943
ALDH5A1	ALDH5A1:P51649:OID31047:v1	Succinate-semialdehyde dehydrogenase, mitochondrial	OID31047	P51649	Neurology_II	ALDH5A1	ENSG00000112294	6	24494867	24537207
ALMS1	ALMS1:Q8TCU4:OID31275:v1	Alstrom syndrome protein 1	OID31275	Q8TCU4	Oncology_II	ALMS1	ENSG00000116127	2	73385758	73625166
ALPI	ALPI:P09923:OID30497:v1	Intestinal-type alkaline phosphatase	OID30497	P09923	Inflammation_II	ALPI	ENSG00000163295	2	232456125	232460753
ALPP	ALPP:P05187:OID21383:v1	Alkaline phosphatase, placental type	OID21383	P05187	Oncology	ALPP	ENSG00000163283	2	232378724	232382889
AMBN	AMBN:Q9NP70:OID20437:v1	Ameloblastin	OID20437	Q9NP70	Inflammation	AMBN	ENSG00000178522	4	70592256	70607288
AMBP	AMBP:P02760:OID21413:v1	Protein AMBP	OID21413	P02760	Oncology	AMBP	ENSG00000106927	9	114060127	114078328
AMDHD2	AMDHD2:Q9Y303:OID30366:v1	N-acetylglucosamine-6-phosphate deacetylase	OID30366	Q9Y303	Cardiometabolic_II	AMDHD2	ENSG00000162066	16	2520357	2531422
AMFR	AMFR:Q9UKV5:OID20806:v1	E3 ubiquitin-protein ligase AMFR	OID20806	Q9UKV5	Neurology	AMFR	ENSG00000159461	16	56361452	56425545
AMIGO1	AMIGO1:Q86WK6:OID30881:v1	Amphoterin-induced protein 1	OID30881	Q86WK6	Neurology_II	AMIGO1	ENSG00000181754	1	109504178	109509738
AMIGO2	AMIGO2:Q86SJ2:OID21370:v1	Amphoterin-induced protein 2	OID21370	Q86SJ2	Oncology	AMIGO2	ENSG00000139211	12	47075707	47079959
AMN	AMN:Q9BXJ7:OID20492:v1	Protein amnionless	OID20492	Q9BXJ7	Inflammation	AMN	ENSG00000166126	14	102922663	102933596
AMOT	AMOT:Q4VCS5:OID30572:v1	Angiomotin	OID30572	Q4VCS5	Inflammation_II	AMOT	ENSG00000126016	X	112774503	112840831
AMOTL2	AMOTL2:Q9Y2J4:OID31351:v1	Angiomotin-like protein 2	OID31351	Q9Y2J4	Oncology_II	AMOTL2	ENSG00000114019	3	134355347	134375479
AMPD3	AMPD3:Q01432:OID31139:v1	AMP deaminase 3	OID31139	Q01432	Neurology_II	AMPD3	ENSG00000133805	11	10308313	10507579
AMY1A_AMY1B_AMY1C	AMY1A_AMY1B_AMY1C:P0DUB6_P0DTE7_P0DTE8:OID30707:v1	Alpha-amylase 1A_Alpha-amylase 1B_Alpha-amylase 1C	OID30707	P0DUB6_P0DTE7_P0DTE8	Inflammation_II	AMY1A	ENSG00000237763	1	103655760	103664554
AMY1A_AMY1B_AMY1C	AMY1A_AMY1B_AMY1C:P0DUB6_P0DTE7_P0DTE8:OID30707:v1	Alpha-amylase 1A_Alpha-amylase 1B_Alpha-amylase 1C	OID30707	P0DUB6_P0DTE7_P0DTE8	Inflammation_II	AMY1B	ENSG00000174876	1	103687415	103696454
AMY1A_AMY1B_AMY1C	AMY1A_AMY1B_AMY1C:P0DUB6_P0DTE7_P0DTE8:OID30707:v1	Alpha-amylase 1A_Alpha-amylase 1B_Alpha-amylase 1C	OID30707	P0DUB6_P0DTE7_P0DTE8	Inflammation_II	AMY1C	ENSG00000187733	1	103745323	103758726
AMY2A	AMY2A:P04746:OID20333:v1	Pancreatic alpha-amylase	OID20333	P04746	Cardiometabolic	AMY2A	ENSG00000243480	1	103617427	103625780
AMY2B	AMY2B:P19961:OID20340:v1	Alpha-amylase 2B	OID20340	P19961	Cardiometabolic	AMY2B	ENSG00000240038	1	103553815	103579534
ANG	ANG:P03950:OID20403:v1	Angiogenin	OID20403	P03950	Cardiometabolic	ANG	ENSG00000214274	14	20684177	20698971
ANGPT1	ANGPT1:Q15389:OID20740:v1	Angiopoietin-1	OID20740	Q15389	Inflammation	ANGPT1	ENSG00000154188	8	107249482	107498055
ANGPT2	ANGPT2:O15123:OID21463:v1	Angiopoietin-2	OID21463	O15123	Oncology	ANGPT2	ENSG00000091879	8	6499632	6563409
ANGPTL1	ANGPTL1:O95841:OID20211:v1	Angiopoietin-related protein 1	OID20211	O95841	Cardiometabolic	ANGPTL1	ENSG00000116194	1	178849535	178871077
ANGPTL2	ANGPTL2:Q9UKU9:OID20726:v1	Angiopoietin-related protein 2	OID20726	Q9UKU9	Inflammation	ANGPTL2	ENSG00000136859	9	127087348	127122635
ANGPTL3	ANGPTL3:Q9Y5C1:OID20407:v1	Angiopoietin-related protein 3	OID20407	Q9Y5C1	Cardiometabolic	ANGPTL3	ENSG00000132855	1	62597520	62606313
ANGPTL4	ANGPTL4:Q9BY76:OID20703:v1	Angiopoietin-related protein 4	OID20703	Q9BY76	Inflammation	ANGPTL4	ENSG00000167772	19	8363289	8374370
ANGPTL7	ANGPTL7:O43827:OID21412:v1	Angiopoietin-related protein 7	OID21412	O43827	Oncology	ANGPTL7	ENSG00000171819	1	11189355	11195981
ANK2	ANK2:Q01484:OID30161:v1	Ankyrin-2	OID30161	Q01484	Cardiometabolic_II	ANK2	ENSG00000145362	4	112818032	113384221
ANKMY2	ANKMY2:Q8IV38:OID30518:v1	Ankyrin repeat and MYND domain-containing protein 2	OID30518	Q8IV38	Inflammation_II	ANKMY2	ENSG00000106524	7	16599779	16645817
ANKRA2	ANKRA2:Q9H9E1:OID31173:v1	Ankyrin repeat family A protein 2	OID31173	Q9H9E1	Oncology_II	ANKRA2	ENSG00000164331	5	73552190	73565667
ANKRD54	ANKRD54:Q6NXT1:OID21162:v1	Ankyrin repeat domain-containing protein 54	OID21162	Q6NXT1	Oncology	ANKRD54	ENSG00000100124	22	37830855	37849327
ANP32C	ANP32C:O43423:OID30203:v1	Acidic leucine-rich nuclear phosphoprotein 32 family member C	OID30203	O43423	Cardiometabolic_II	ANP32C	ENSG00000248546	4	164197007	16419771
ANPEP	ANPEP:P15144:OID20350:v1	Aminopeptidase N	OID20350	P15144	Cardiometabolic	ANPEP	ENSG00000166825	15	89784895	89815401
ANXA1	ANXA1:P04083:OID30617:v1	Annexin A1	OID30617	P04083	Inflammation_II	ANXA1	ENSG00000135046	9	73151865	73170629
ANXA10	ANXA10:Q9UJ72:OID20886:v1	Annexin A10	OID20886	Q9UJ72	Neurology	ANXA10	ENSG00000109511	4	168092537	168187736
ANXA11	ANXA11:P50995:OID20583:v1	Annexin A11	OID20583	P50995	Inflammation	ANXA11	ENSG00000122359	10	80150889	80205572
ANXA2	ANXA2:P07355:OID30263:v1	Annexin A2	OID30263	P07355	Cardiometabolic_II	ANXA2	ENSG00000182718	15	60347134	60402883
ANXA3	ANXA3:P12429:OID21036:v1	Annexin A3	OID21036	P12429	Neurology	ANXA3	ENSG00000138772	4	78551747	78610451
ANXA4	ANXA4:P09525:OID20123:v1	Annexin A4	OID20123	P09525	Cardiometabolic	ANXA4	ENSG00000196975	2	69644425	69827112
ANXA5	ANXA5:P08758:OID20810:v1	Annexin A5	OID20810	P08758	Neurology	ANXA5	ENSG00000164111	4	121667946	121696995
AOC1	AOC1:P19801:OID20452:v1	Amiloride-sensitive amine oxidase [copper-containing]	OID20452	P19801	Inflammation	AOC1	ENSG00000002726	7	150824627	150861504
AOC3	AOC3:Q16853:OID20389:v1	Membrane primary amine oxidase	OID20389	Q16853	Cardiometabolic	AOC3	ENSG00000131471	17	42851184	42858130
AP1G2	AP1G2:O75843:OID31348:v1	AP-1 complex subunit gamma-like 2	OID31348	O75843	Oncology_II	AP1G2	ENSG00000213983	14	23559565	23568070
AP2B1	AP2B1:P63010:OID30949:v1	AP-2 complex subunit beta	OID30949	P63010	Neurology_II	AP2B1	ENSG00000006125	17	35578046	35726413
AP3B1	AP3B1:O00203:OID31478:v1	AP-3 complex subunit beta-1	OID31478	O00203	Oncology_II	AP3B1	ENSG00000132842	5	77991640	78294762
AP3S2	AP3S2:P59780:OID31117:v1	AP-3 complex subunit sigma-2	OID31117	P59780	Neurology_II	AP3S2	ENSG00000157823	15	89830599	89894638
APBB1IP	APBB1IP:Q7Z5R6:OID21359:v1	Amyloid beta A4 precursor protein-binding family B member 1-interacting protein	OID21359	Q7Z5R6	Oncology	APBB1IP	ENSG00000077420	10	26438341	26568449
APCS	APCS:P02743:OID30778:v1	Serum amyloid P-component	OID30778	P02743	Inflammation_II	APCS	ENSG00000132703	1	159587826	159588865
APEX1	APEX1:P27695:OID21434:v1	DNA-(apurinic or apyrimidinic site) endonuclease	OID21434	P27695	Oncology	APEX1	ENSG00000100823	14	20455191	20457772
APLP1	APLP1:P51693:OID20164:v1	Amyloid-like protein 1	OID20164	P51693	Cardiometabolic	APLP1	ENSG00000105290	19	35867899	35879803
APOA1	APOA1:P02647:OID30769:v1	Apolipoprotein A-I	OID30769	P02647	Inflammation_II	APOA1	ENSG00000118137	11	116835751	116837622
APOA2	APOA2:P02652:OID30686:v1	Apolipoprotein A-II	OID30686	P02652	Inflammation_II	APOA2	ENSG00000158874	1	161222290	161223631
APOA4	APOA4:P06727:OID30733:v1	Apolipoprotein A-IV	OID30733	P06727	Inflammation_II	APOA4	ENSG00000110244	11	116820700	116823304
APOB	APOB:P04114:OID30673:v1	Apolipoprotein B-100	OID30673	P04114	Inflammation_II	APOB	ENSG00000084674	2	21001429	21044073
APOBR	APOBR:Q0VD83:OID30246:v1	Apolipoprotein B receptor	OID30246	Q0VD83	Cardiometabolic_II	APOBR	ENSG00000184730	16	28494643	28498964
APOC1	APOC1:P02654:OID30749:v1	Apolipoprotein C-I	OID30749	P02654	Inflammation_II	APOC1	ENSG00000130208	19	44914247	44919349
APOD	APOD:P05090:OID30746:v1	Apolipoprotein D	OID30746	P05090	Inflammation_II	APOD	ENSG00000189058	3	195568705	195584033
APOE	APOE:P02649:OID30727:v1	Apolipoprotein E	OID30727	P02649	Inflammation_II	APOE	ENSG00000130203	19	44905791	44909393
APOF	APOF:Q13790:OID30701:v1	Apolipoprotein F	OID30701	Q13790	Inflammation_II	APOF	ENSG00000175336	12	56360568	56362857
APOH	APOH:P02749:OID21072:v1	Beta-2-glycoprotein 1	OID21072	P02749	Neurology	APOH	ENSG00000091583	17	66212033	66256525
APOL1	APOL1:O14791:OID30708:v1	Apolipoprotein L1	OID30708	O14791	Inflammation_II	APOL1	ENSG00000100342	22	36253071	36267530
APOM	APOM:O95445:OID20374:v1	Apolipoprotein M	OID20374	O95445	Cardiometabolic	APOM	ENSG00000204444	6	31652416	31658210
APP	APP:P05067:OID21070:v1	Amyloid-beta precursor protein	OID21070	P05067	Neurology	APP	ENSG00000142192	21	25880535	26171128
APPL2	APPL2:Q8NEU8:OID30590:v1	DCC-interacting protein 13-beta	OID30590	Q8NEU8	Inflammation_II	APPL2	ENSG00000136044	12	105173297	105236203
APRT	APRT:P07741:OID20927:v1	Adenine phosphoribosyltransferase	OID20927	P07741	Neurology	APRT	ENSG00000198931	16	88809339	88811937
ARAF	ARAF:P10398:OID31260:v1	Serine/threonine-protein kinase A-Raf	OID31260	P10398	Oncology_II	ARAF	ENSG00000078061	X	47561205	47571908
AREG	AREG:P15514:OID21357:v1	Amphiregulin	OID21357	P15514	Oncology	AREG	ENSG00000109321	4	74445136	74455005
ARF6	ARF6:P62330:OID31523:v1	ADP-ribosylation factor 6	OID31523	P62330	Oncology_II	ARF6	ENSG00000165527	14	49893079	49897054
ARFIP1	ARFIP1:P53367:OID31024:v1	Arfaptin-1	OID31024	P53367	Neurology_II	ARFIP1	ENSG00000164144	4	152779937	152918463
ARG1	ARG1:P05089:OID21445:v1	Arginase-1	OID21445	P05089	Oncology	ARG1	ENSG00000118520	6	131470832	131584332
ARG2	ARG2:P78540:OID31339:v1	Arginase-2, mitochondrial	OID31339	P78540	Oncology_II	ARG2	ENSG00000081181	14	67619920	67651708
ARHGAP1	ARHGAP1:Q07960:OID21202:v1	Rho GTPase-activating protein 1	OID21202	Q07960	Oncology	ARHGAP1	ENSG00000175220	11	46677080	46700619
ARHGAP25	ARHGAP25:P42331:OID21255:v1	Rho GTPase-activating protein 25	OID21255	P42331	Oncology	ARHGAP25	ENSG00000163219	2	68679601	68826833
ARHGAP30	ARHGAP30:Q7Z6I6:OID31336:v1	Rho GTPase-activating protein 30	OID31336	Q7Z6I6	Oncology_II	ARHGAP30	ENSG00000186517	1	161046946	161069970
ARHGAP45	ARHGAP45:Q92619:OID30653:v1	Rho GTPase-activating protein 45	OID30653	Q92619	Inflammation_II	ARHGAP45	ENSG00000180448	19	1065923	1086628
ARHGAP5	ARHGAP5:Q13017:OID31190:v1	Rho GTPase-activating protein 5	OID31190	Q13017	Oncology_II	ARHGAP5	ENSG00000100852	14	32076114	32159728
ARHGEF1	ARHGEF1:Q92888:OID31133:v1	Rho guanine nucleotide exchange factor 1	OID31133	Q92888	Neurology_II	ARHGEF1	ENSG00000076928	19	41883173	41930150
ARHGEF10	ARHGEF10:O15013:OID30994:v1	Rho guanine nucleotide exchange factor 10	OID30994	O15013	Neurology_II	ARHGEF10	ENSG00000104728	8	1823926	1958641
ARHGEF12	ARHGEF12:Q9NZN5:OID20554:v1	Rho guanine nucleotide exchange factor 12	OID20554	Q9NZN5	Inflammation	ARHGEF12	ENSG00000196914	11	120336413	120489937
ARHGEF5	ARHGEF5:Q12774:OID30871:v1	Rho guanine nucleotide exchange factor 5	OID30871	Q12774	Neurology_II	ARHGEF5	ENSG00000050327	7	144355288	144380632
ARID3A	ARID3A:Q99856:OID30861:v1	AT-rich interactive domain-containing protein 3A	OID30861	Q99856	Neurology_II	ARID3A	ENSG00000116017	19	925781	975939
ARID4B	ARID4B:Q4LE39:OID20803:v1	AT-rich interactive domain-containing protein 4B	OID20803	Q4LE39	Neurology	ARID4B	ENSG00000054267	1	235131634	235328219
ARL13B	ARL13B:Q3SXY8:OID30166:v1	ADP-ribosylation factor-like protein 13B	OID30166	Q3SXY8	Cardiometabolic_II	ARL13B	ENSG00000169379	3	93980139	94055678
ARL2BP	ARL2BP:Q9Y2Y0:OID30121:v1	ADP-ribosylation factor-like protein 2-binding protein	OID30121	Q9Y2Y0	Cardiometabolic_II	ARL2BP	ENSG00000102931	16	57245259	57253635
ARMCX2	ARMCX2:Q7L311:OID30792:v1	Armadillo repeat-containing X-linked protein 2	OID30792	Q7L311	Neurology_II	ARMCX2	ENSG00000184867	X	101655281	101659850
ARNT	ARNT:P27540:OID20432:v1	Aryl hydrocarbon receptor nuclear translocator	OID20432	P27540	Inflammation	ARNT	ENSG00000143437	1	150809713	150876708
ARNTL	ARNTL:O00327:OID30168:v1	Aryl hydrocarbon receptor nuclear translocator-like protein 1	OID30168	O00327	Cardiometabolic_II	ARNTL	ENSG00000133794	11	13276652	13387266
ARSA	ARSA:P15289:OID21138:v1	Arylsulfatase A	OID21138	P15289	Neurology	ARSA	ENSG00000100299	22	50622754	50628173
ARSB	ARSB:P15848:OID21331:v1	Arylsulfatase B	OID21331	P15848	Oncology	ARSB	ENSG00000113273	5	78777209	78986087
ART3	ART3:Q13508:OID20346:v1	Ecto-ADP-ribosyltransferase 3	OID20346	Q13508	Cardiometabolic	ART3	ENSG00000156219	4	76011184	76114048
ART5	ART5:Q96L15:OID30828:v1	Ecto-ADP-ribosyltransferase 5	OID30828	Q96L15	Neurology_II	ART5	ENSG00000167311	11	3638512	3642316
ARTN	ARTN:Q5T4W7:OID20446:v1	Artemin	OID20446	Q5T4W7	Inflammation	ARTN	ENSG00000117407	1	43933320	43937240
ASAH1	ASAH1:Q13510:OID30415:v1	Acid ceramidase	OID30415	Q13510	Cardiometabolic_II	ASAH1	ENSG00000104763	8	18055992	18084998
ASAH2	ASAH2:Q9NR71:OID20996:v1	Neutral ceramidase	OID20996	Q9NR71	Neurology	ASAH2	ENSG00000188611	10	50182778	50279720
ASGR1	ASGR1:P07306:OID20990:v1	Asialoglycoprotein receptor 1	OID20990	P07306	Neurology	ASGR1	ENSG00000141505	17	7173431	7179564
ASGR2	ASGR2:P07307:OID30679:v1	Asialoglycoprotein receptor 2	OID30679	P07307	Inflammation_II	ASGR2	ENSG00000161944	17	7101322	7115700
ASPN	ASPN:Q9BXN1:OID30315:v1	Asporin	OID30315	Q9BXN1	Cardiometabolic_II	ASPN	ENSG00000106819	9	92456205	92482506
ASPSCR1	ASPSCR1:Q9BZE9:OID31055:v1	Tether containing UBX domain for GLUT4	OID31055	Q9BZE9	Neurology_II	ASPSCR1	ENSG00000169696	17	81976807	82017406
ASRGL1	ASRGL1:Q7L266:OID30283:v1	Isoaspartyl peptidase/L-asparaginase	OID30283	Q7L266	Cardiometabolic_II	ASRGL1	ENSG00000162174	11	62337448	62393412
ASS1	ASS1:P00966:OID30170:v1	Argininosuccinate synthase	OID30170	P00966	Cardiometabolic_II	ASS1	ENSG00000130707	9	130444961	130501274
ATF2	ATF2:P15336:OID20798:v1	Cyclic AMP-dependent transcription factor ATF-2	OID20798	P15336	Neurology	ATF2	ENSG00000115966	2	175072250	175168382
ATF4	ATF4:P18848:OID31162:v1	Cyclic AMP-dependent transcription factor ATF-4	OID31162	P18848	Oncology_II	ATF4	ENSG00000128272	22	39519695	39522686
ATG16L1	ATG16L1:Q676U5:OID31466:v1	Autophagy-related protein 16-1	OID31466	Q676U5	Oncology_II	ATG16L1	ENSG00000085978	2	233210051	233295674
ATG4A	ATG4A:Q8WYN0:OID21246:v1	Cysteine protease ATG4A	OID21246	Q8WYN0	Oncology	ATG4A	ENSG00000101844	X	108091668	108154671
ATOX1	ATOX1:O00244:OID21476:v1	Copper transport protein ATOX1	OID21476	O00244	Oncology	ATOX1	ENSG00000177556	5	151742316	151772532
ATP1B1	ATP1B1:P05026:OID30124:v1	Sodium/potassium-transporting ATPase subunit beta-1	OID30124	P05026	Cardiometabolic_II	ATP1B1	ENSG00000143153	1	169105697	169310992
ATP1B2	ATP1B2:P14415:OID30118:v1	Sodium/potassium-transporting ATPase subunit beta-2	OID30118	P14415	Cardiometabolic_II	ATP1B2	ENSG00000129244	17	7646627	7657770
ATP1B3	ATP1B3:P54709:OID30065:v1	Sodium/potassium-transporting ATPase subunit beta-3	OID30065	P54709	Cardiometabolic_II	ATP1B3	ENSG00000069849	3	141876124	141926549
ATP1B4	ATP1B4:Q9UN42:OID31230:v1	Protein ATP1B4	OID31230	Q9UN42	Oncology_II	ATP1B4	ENSG00000101892	X	120362085	120383249
ATP2B4	ATP2B4:P23634:OID30062:v1	Plasma membrane calcium-transporting ATPase 4	OID30062	P23634	Cardiometabolic_II	ATP2B4	ENSG00000058668	1	203626832	203744081
ATP5F1D	ATP5F1D:P30049:OID30079:v1	ATP synthase subunit delta, mitochondrial	OID30079	P30049	Cardiometabolic_II	ATP5F1D	ENSG00000099624	19	1241746	1244825
ATP5IF1	ATP5IF1:Q9UII2:OID20760:v1	ATPase inhibitor, mitochondrial	OID20760	Q9UII2	Inflammation	ATP5IF1	ENSG00000130770	1	28236109	28246906
ATP5PO	ATP5PO:P48047:OID20811:v1	ATP synthase subunit O, mitochondrial	OID20811	P48047	Neurology	ATP5PO	ENSG00000241837	21	33903453	33915814
ATP6AP2	ATP6AP2:O75787:OID21178:v1	Renin receptor	OID21178	O75787	Oncology	ATP6AP2	ENSG00000182220	X	40579372	40606848
ATP6V1D	ATP6V1D:Q9Y5K8:OID21341:v1	V-type proton ATPase subunit D	OID21341	Q9Y5K8	Oncology	ATP6V1D	ENSG00000100554	14	67294371	67360265
ATP6V1F	ATP6V1F:Q16864:OID20843:v1	V-type proton ATPase subunit F	OID20843	Q16864	Neurology	ATP6V1F	ENSG00000128524	7	128862856	128865847
ATP6V1G1	ATP6V1G1:O75348:OID30242:v1	V-type proton ATPase subunit G 1	OID30242	O75348	Cardiometabolic_II	ATP6V1G1	ENSG00000136888	9	114587706	114598915
ATP6V1G2	ATP6V1G2:O95670:OID30167:v1	V-type proton ATPase subunit G 2	OID30167	O95670	Cardiometabolic_II	ATP6V1G2	ENSG00000213760	6	31544444	31548427
ATRAID	ATRAID:Q6UW56:OID31451:v1	All-trans retinoic acid-induced differentiation factor	OID31451	Q6UW56	Oncology_II	ATRAID	ENSG00000138085	2	27212041	27217178
ATRN	ATRN:O75882-2:OID30735:v1	Attractin, Isoform 2	OID30735	O75882-2	Inflammation_II	ATRN	ENSG00000088812	20	3471018	3651118
ATXN10	ATXN10:Q9UBB4:OID20865:v1	Ataxin-10	OID20865	Q9UBB4	Neurology	ATXN10	ENSG00000130638	22	45671798	45845307
ATXN2	ATXN2:Q99700:OID30850:v1	Ataxin-2	OID30850	Q99700	Neurology_II	ATXN2	ENSG00000204842	12	111443485	111599676
ATXN2L	ATXN2L:Q8WWM7:OID30980:v1	Ataxin-2-like protein	OID30980	Q8WWM7	Neurology_II	ATXN2L	ENSG00000168488	16	28822999	28837237
ATXN3	ATXN3:P54252:OID31149:v1	Ataxin-3	OID31149	P54252	Neurology_II	ATXN3	ENSG00000066427	14	92044496	92106621
AXIN1	AXIN1:O15169:OID20582:v1	Axin-1	OID20582	O15169	Inflammation	AXIN1	ENSG00000103126	16	287440	352723
AXL	AXL:P30530:OID20363:v1	Tyrosine-protein kinase receptor UFO	OID20363	P30530	Cardiometabolic	AXL	ENSG00000167601	19	41219223	41261766
AZI2	AZI2:Q9H6S1:OID31056:v1	5-azacytidine-induced protein 2	OID31056	Q9H6S1	Neurology_II	AZI2	ENSG00000163512	3	28315003	28349050
AZU1	AZU1:P20160:OID20309:v1	Azurocidin	OID20309	P20160	Cardiometabolic	AZU1	ENSG00000172232	19	825097	832018
B2M	B2M:P61769:OID30725:v1	Beta-2-microglobulin	OID30725	P61769	Inflammation_II	B2M	ENSG00000166710	15	44711358	44718851
B3GAT3	B3GAT3:O94766:OID30165:v1	Galactosylgalactosylxylosylprotein 3-beta-glucuronosyltransferase 3	OID30165	O94766	Cardiometabolic_II	B3GAT3	ENSG00000149541	11	62615296	62622154
B3GNT7	B3GNT7:Q8NFL0:OID30281:v1	UDP-GlcNAc:betaGal beta-1,3-N-acetylglucosaminyltransferase 7	OID30281	Q8NFL0	Cardiometabolic_II	B3GNT7	ENSG00000156966	2	231395671	231408799
B4GALT1	B4GALT1:P15291:OID20780:v1	Beta-1,4-galactosyltransferase 1	OID20780	P15291	Inflammation	B4GALT1	ENSG00000086062	9	33100493	33167336
B4GAT1	B4GAT1:O43505:OID21127:v1	Beta-1,4-glucuronyltransferase 1	OID21127	O43505	Neurology	B4GAT1	ENSG00000174684	11	66345374	66347629
BABAM1	BABAM1:Q9NWV8:OID30466:v1	BRISC and BRCA1-A complex member 1	OID30466	Q9NWV8	Inflammation_II	BABAM1	ENSG00000105393	19	17267376	17281249
BACH1	BACH1:O14867:OID20505:v1	Transcription regulator protein BACH1	OID20505	O14867	Inflammation	BACH1	ENSG00000156273	21	29194071	29630751
BAG3	BAG3:O95817:OID20972:v1	BAG family molecular chaperone regulator 3	OID20972	O95817	Neurology	BAG3	ENSG00000151929	10	119651380	119677819
BAG4	BAG4:O95429:OID30474:v1	BAG family molecular chaperone regulator 4	OID30474	O95429	Inflammation_II	BAG4	ENSG00000156735	8	38176533	38213301
BAG6	BAG6:P46379:OID20114:v1	Large proline-rich protein BAG6	OID20114	P46379	Cardiometabolic	BAG6	ENSG00000204463	6	31639028	31652705
BAIAP2	BAIAP2:Q9UQB8:OID21250:v1	Brain-specific angiogenesis inhibitor 1-associated protein 2	OID21250	Q9UQB8	Oncology	BAIAP2	ENSG00000175866	17	81035122	81117434
BAMBI	BAMBI:Q13145:OID21267:v1	BMP and activin membrane-bound inhibitor homolog	OID21267	Q13145	Oncology	BAMBI	ENSG00000095739	10	28677510	28682932
BANK1	BANK1:Q8NDB2:OID20594:v1	B-cell scaffold protein with ankyrin repeats	OID20594	Q8NDB2	Inflammation	BANK1	ENSG00000153064	4	101411286	102074812
BAP18	BAP18:Q8IXM2:OID31150:v1	Chromatin complexes subunit BAP18	OID31150	Q8IXM2	Neurology_II	C17orf49	ENSG00000258315	17	7014495	7017525
BATF	BATF:Q16520:OID30896:v1	Basic leucine zipper transcriptional factor ATF-like	OID30896	Q16520	Neurology_II	BATF	ENSG00000156127	14	75522455	75546993
BAX	BAX:Q07812:OID20856:v1	Apoptosis regulator BAX	OID20856	Q07812	Neurology	BAX	ENSG00000087088	19	48954815	48961798
BCAM	BCAM:P50895:OID21076:v1	Basal cell adhesion molecule	OID21076	P50895	Neurology	BCAM	ENSG00000187244	19	44809071	44821421
BCAN	BCAN:Q96GW7:OID20998:v1	Brevican core protein	OID20998	Q96GW7	Neurology	BCAN	ENSG00000132692	1	156641390	156659532
BCAT1	BCAT1:P54687:OID30312:v1	Branched-chain-amino-acid aminotransferase, cytosolic	OID30312	P54687	Cardiometabolic_II	BCAT1	ENSG00000060982	12	24810024	24949101
BCAT2	BCAT2:O15382:OID30844:v1	Branched-chain-amino-acid aminotransferase, mitochondrial	OID30844	O15382	Neurology_II	BCAT2	ENSG00000105552	19	48795062	48811029
BCHE	BCHE:P06276:OID30717:v1	Cholinesterase	OID30717	P06276	Inflammation_II	BCHE	ENSG00000114200	3	165772904	165837462
BCL2	BCL2:P10415:OID31454:v1	Apoptosis regulator Bcl-2	OID31454	P10415	Oncology_II	BCL2	ENSG00000171791	18	63123346	63320128
BCL2L1	BCL2L1:Q07817:OID31152:v1	Bcl-2-like protein 1	OID31152	Q07817	Neurology_II	BCL2L1	ENSG00000171552	20	31664452	31723989
BCL2L11	BCL2L11:O43521-2:OID20513:v1	Bcl-2-like protein 11, Isoform BimL	OID20513	O43521-2	Inflammation	BCL2L11	ENSG00000153094	2	111119378	111168444
BCL2L15	BCL2L15:Q5TBC7:OID30498:v1	Bcl-2-like protein 15	OID30498	Q5TBC7	Inflammation_II	BCL2L15	ENSG00000188761	1	113876816	113887581
BCL7A	BCL7A:Q4VC05:OID31218:v1	B-cell CLL/lymphoma 7 protein family member A	OID31218	Q4VC05	Oncology_II	BCL7A	ENSG00000110987	12	122019422	122062044
BCL7B	BCL7B:Q9BQE9:OID31421:v1	B-cell CLL/lymphoma 7 protein family member B	OID31421	Q9BQE9	Oncology_II	BCL7B	ENSG00000106635	7	73536356	73557690
BCR	BCR:P11274:OID20558:v1	Breakpoint cluster region protein	OID20558	P11274	Inflammation	BCR	ENSG00000186716	22	23179704	23318037
BDNF	BDNF:P23560:OID30373:v1	Brain-derived neurotrophic factor	OID30373	P23560	Cardiometabolic_II	BDNF	ENSG00000176697	11	27654893	27722058
BECN1	BECN1:Q14457:OID30220:v1	Beclin-1	OID30220	Q14457	Cardiometabolic_II	BECN1	ENSG00000126581	17	42810134	42833350
BEX3	BEX3:Q00994:OID31202:v1	Protein BEX3	OID31202	Q00994	Oncology_II	BEX3	ENSG00000166681	X	103376395	103378164
BGLAP	BGLAP:P02818:OID30389:v1	Osteocalcin	OID30389	P02818	Cardiometabolic_II	BGLAP	ENSG00000242252	1	156242184	156243317
BGN	BGN:P21810:OID21198:v1	Biglycan	OID21198	P21810	Oncology	BGN	ENSG00000182492	X	153494980	153509546
BHLHE40	BHLHE40:O14503:OID30873:v1	Class E basic helix-loop-helix protein 40	OID30873	O14503	Neurology_II	BHLHE40	ENSG00000134107	3	4979437	4985323
BHMT2	BHMT2:Q9H2M3:OID30051:v1	S-methylmethionine--homocysteine S-methyltransferase BHMT2	OID30051	Q9H2M3	Cardiometabolic_II	BHMT2	ENSG00000132840	5	79069767	79090069
BID	BID:P55957:OID20517:v1	BH3-interacting domain death agonist	OID20517	P55957	Inflammation	BID	ENSG00000015475	22	17734138	17774770
BIN2	BIN2:Q9UBW5:OID21067:v1	Bridging integrator 2	OID21067	Q9UBW5	Neurology	BIN2	ENSG00000110934	12	51281038	51324668
BIRC2	BIRC2:Q13490:OID21217:v1	Baculoviral IAP repeat-containing protein 2	OID21217	Q13490	Oncology	BIRC2	ENSG00000110330	11	102347211	102378670
BLMH	BLMH:Q13867:OID20336:v1	Bleomycin hydrolase	OID20336	Q13867	Cardiometabolic	BLMH	ENSG00000108578	17	30248203	30292056
BLNK	BLNK:Q8WV28:OID30541:v1	B-cell linker protein	OID30541	Q8WV28	Inflammation_II	BLNK	ENSG00000095585	10	96189171	96271587
BLOC1S2	BLOC1S2:Q6QNY1:OID30856:v1	Biogenesis of lysosome-related organelles complex 1 subunit 2	OID30856	Q6QNY1	Neurology_II	BLOC1S2	ENSG00000196072	10	100273280	100286680
BLOC1S3	BLOC1S3:Q6QNY0:OID31106:v1	Biogenesis of lysosome-related organelles complex 1 subunit 3	OID31106	Q6QNY0	Neurology_II	BLOC1S3	ENSG00000189114	19	45178784	45216933
BLVRB	BLVRB:P30043:OID21141:v1	Flavin reductase	OID21141	P30043	Neurology	BLVRB	ENSG00000090013	19	40447765	40465764
BMP10	BMP10:O95393:OID30575:v1	Bone morphogenetic protein 10	OID30575	O95393	Inflammation_II	BMP10	ENSG00000163217	2	68860909	68871397
BMP4	BMP4:P12644:OID20994:v1	Bone morphogenetic protein 4	OID20994	P12644	Neurology	BMP4	ENSG00000125378	14	53949736	53958761
BMP6	BMP6:P22004:OID20111:v1	Bone morphogenetic protein 6	OID20111	P22004	Cardiometabolic	BMP6	ENSG00000153162	6	7726099	7881728
BMPER	BMPER:Q8N8U9:OID30615:v1	BMP-binding endothelial regulator protein	OID30615	Q8N8U9	Inflammation_II	BMPER	ENSG00000164619	7	33904308	34156427
BNIP2	BNIP2:Q12982:OID30292:v1	BCL2/adenovirus E1B 19 kDa protein-interacting protein 2	OID30292	Q12982	Cardiometabolic_II	BNIP2	ENSG00000140299	15	59659146	59689339
BNIP3L	BNIP3L:O60238:OID30525:v1	BCL2/adenovirus E1B 19 kDa protein-interacting protein 3-like	OID30525	O60238	Inflammation_II	BNIP3L	ENSG00000104765	8	26383054	26505636
BOC	BOC:Q9BWV1:OID20116:v1	Brother of CDO	OID20116	Q9BWV1	Cardiometabolic	BOC	ENSG00000144857	3	113211003	113287459
BOLA1	BOLA1:Q9Y3E2:OID30837:v1	BolA-like protein 1	OID30837	Q9Y3E2	Neurology_II	BOLA1	ENSG00000178096	1	149887890	149900798
BOLA2_BOLA2B	BOLA2_BOLA2B:Q9H3K6:OID30267:v1	BolA-like protein 2	OID30267	Q9H3K6	Cardiometabolic_II	BOLA2	ENSG00000169627	16	30192932	30194306
BOLA2_BOLA2B	BOLA2_BOLA2B:Q9H3K6:OID30267:v1	BolA-like protein 2	OID30267	Q9H3K6	Cardiometabolic_II	BOLA2B	ENSG00000169627	16	30192932	30194306
BPIFA2	BPIFA2:Q96DR5:OID30279:v1	BPI fold-containing family A member 2	OID30279	Q96DR5	Cardiometabolic_II	BPIFA2	ENSG00000131050	20	33161768	33181412
BPIFB1	BPIFB1:Q8TDL5:OID20308:v1	BPI fold-containing family B member 1	OID20308	Q8TDL5	Cardiometabolic	BPIFB1	ENSG00000125999	20	33273480	33309871
BPIFB2	BPIFB2:Q8N4F0:OID30311:v1	BPI fold-containing family B member 2	OID30311	Q8N4F0	Cardiometabolic_II	BPIFB2	ENSG00000078898	20	33007704	33023703
BRAP	BRAP:Q7Z569:OID31506:v1	BRCA1-associated protein	OID31506	Q7Z569	Oncology_II	BRAP	ENSG00000089234	12	111642146	111685956
BRD1	BRD1:O95696:OID31259:v1	Bromodomain-containing protein 1	OID31259	O95696	Oncology_II	BRD1	ENSG00000100425	22	49773278	49827873
BRD2	BRD2:P25440:OID30826:v1	Bromodomain-containing protein 2	OID30826	P25440	Neurology_II	BRD2	ENSG00000204256	6	32968594	32981505
BRD3	BRD3:Q15059:OID30093:v1	Bromodomain-containing protein 3	OID30093	Q15059	Cardiometabolic_II	BRD3	ENSG00000169925	9	134030305	134068535
BRDT	BRDT:Q58F21:OID30179:v1	Bromodomain testis-specific protein	OID30179	Q58F21	Cardiometabolic_II	BRDT	ENSG00000137948	1	91949343	92014426
BRK1	BRK1:Q8WUW1:OID20883:v1	Protein BRICK1	OID20883	Q8WUW1	Neurology	BRK1	ENSG00000254999	3	10115675	10127190
BRME1	BRME1:Q0VDD7:OID30847:v1	Break repair meiotic recombinase recruitment factor 1	OID30847	Q0VDD7	Neurology_II	BRME1	ENSG00000132016	19	13882348	13906452
BRSK2	BRSK2:Q8IWQ3:OID31042:v1	Serine/threonine-protein kinase BRSK2	OID31042	Q8IWQ3	Neurology_II	BRSK2	ENSG00000174672	11	1389899	1462689
BSG	BSG:P35613:OID20626:v1	Basigin	OID20626	P35613	Inflammation	BSG	ENSG00000172270	19	571277	583494
BSND	BSND:Q8WZ55:OID31184:v1	Barttin	OID31184	Q8WZ55	Oncology_II	BSND	ENSG00000162399	1	54998933	55017172
BST1	BST1:Q10588:OID21051:v1	ADP-ribosyl cyclase/cyclic ADP-ribose hydrolase 2	OID21051	Q10588	Neurology	BST1	ENSG00000109743	4	15703065	15775614
BST2	BST2:Q10589:OID21029:v1	Bone marrow stromal antigen 2	OID21029	Q10589	Neurology	BST2	ENSG00000130303	19	17402939	17405630
BTC	BTC:P35070:OID21199:v1	Probetacellulin	OID21199	P35070	Oncology	BTC	ENSG00000174808	4	74744759	74794523
BTD	BTD:P43251:OID30754:v1	Biotinidase	OID30754	P43251	Inflammation_II	BTD	ENSG00000169814	3	15601341	15722311
BTLA	BTLA:Q7Z6A9:OID31237:v1	B- and T-lymphocyte attenuator	OID31237	Q7Z6A9	Oncology_II	BTLA	ENSG00000186265	3	112461067	112499472
BTN1A1	BTN1A1:Q13410:OID31363:v1	Butyrophilin subfamily 1 member A1	OID31363	Q13410	Oncology_II	BTN1A1	ENSG00000124557	6	26500303	26510425
BTN2A1	BTN2A1:Q7KYR7:OID20713:v1	Butyrophilin subfamily 2 member A1	OID20713	Q7KYR7	Inflammation	BTN2A1	ENSG00000112763	6	26457904	26476621
BTN3A2	BTN3A2:P78410:OID20540:v1	Butyrophilin subfamily 3 member A2	OID20540	P78410	Inflammation	BTN3A2	ENSG00000186470	6	26365159	26378320
BTNL10	BTNL10:A8MVZ5:OID31196:v1	Butyrophilin-like protein 10	OID31196	A8MVZ5	Oncology_II	BTNL10	ENSG00000215811	1	228510425	228512305
C19orf12	C19orf12:Q9NSK7:OID20804:v1	Protein C19orf12	OID20804	Q9NSK7	Neurology	C19orf12	ENSG00000131943	19	29698937	29715789
C1GALT1C1	C1GALT1C1:Q96EU7:OID30180:v1	C1GALT1-specific chaperone 1	OID30180	Q96EU7	Cardiometabolic_II	C1GALT1C1	ENSG00000171155	X	120625674	120630054
C1QA	C1QA:P02745:OID20654:v1	Complement C1q subcomponent subunit A	OID20654	P02745	Inflammation	C1QA	ENSG00000173372	1	22635077	22639678
C1QBP	C1QBP:Q07021:OID31007:v1	Complement component 1 Q subcomponent-binding protein, mitochondrial	OID31007	Q07021	Neurology_II	C1QBP	ENSG00000108561	17	5432777	5448830
C1QL2	C1QL2:Q7Z5L3:OID30515:v1	Complement C1q-like protein 2	OID30515	Q7Z5L3	Inflammation_II	C1QL2	ENSG00000144119	2	119156243	119158751
C1QTNF1	C1QTNF1:Q9BXJ1:OID20367:v1	Complement C1q tumor necrosis factor-related protein 1	OID20367	Q9BXJ1	Cardiometabolic	C1QTNF1	ENSG00000173918	17	79022814	79049788
C1QTNF5	C1QTNF5:Q9BXJ0:OID30618:v1	Complement C1q tumor necrosis factor-related protein 5	OID30618	Q9BXJ0	Inflammation_II	C1QTNF5	ENSG00000223953	11	119338942	119340940
C1QTNF6	C1QTNF6:Q9BXI9:OID31049:v1	Complement C1q tumor necrosis factor-related protein 6	OID31049	Q9BXI9	Neurology_II	C1QTNF6	ENSG00000133466	22	37180166	37199385
C1QTNF9	C1QTNF9:P0C862:OID30620:v1	Complement C1q and tumor necrosis factor-related protein 9A	OID30620	P0C862	Inflammation_II	C1QTNF9	ENSG00000240654	13	24307166	24322535
C1R	C1R:P00736:OID30753:v1	Complement C1r subcomponent	OID30753	P00736	Inflammation_II	C1R	ENSG00000159403	12	7080214	7092540
C1RL	C1RL:Q9NZP8:OID30721:v1	Complement C1r subcomponent-like protein	OID30721	Q9NZP8	Inflammation_II	C1RL	ENSG00000139178	12	7089587	7109238
C1S	C1S:P09871:OID30731:v1	Complement C1s subcomponent	OID30731	P09871	Inflammation_II	C1S	ENSG00000182326	12	6988259	7071032
C2	C2:P06681:OID20410:v1	Complement C2	OID20410	P06681	Cardiometabolic	C2	ENSG00000166278	6	31897785	31945673
C2CD2L	C2CD2L:O14523:OID20864:v1	Phospholipid transfer protein C2CD2L	OID20864	O14523	Neurology	C2CD2L	ENSG00000172375	11	119102198	119118544
C2orf69	C2orf69:Q8N8R5:OID30883:v1	UPF0565 protein C2orf69	OID30883	Q8N8R5	Neurology_II	C2orf69	ENSG00000178074	2	199911293	199955935
C3	C3:P01024:OID30776:v1	Complement C3	OID30776	P01024	Inflammation_II	C3	ENSG00000125730	19	6677704	6730562
C4BPB	C4BPB:P20851:OID21481:v1	C4b-binding protein beta chain	OID21481	P20851	Oncology	C4BPB	ENSG00000123843	1	207088860	207099993
C5	C5:P01031:OID30744:v1	Complement C5	OID30744	P01031	Inflammation_II	C5	ENSG00000106804	9	120932987	121075195
C7	C7:P10643:OID30766:v1	Complement component C7	OID30766	P10643	Inflammation_II	C7	ENSG00000112936	5	40909492	41020216
C7orf50	C7orf50:Q9BRJ6:OID31095:v1	Uncharacterized protein C7orf50	OID31095	Q9BRJ6	Neurology_II	C7orf50	ENSG00000146540	7	996986	1138260
C8B	C8B:P07358:OID30719:v1	Complement component C8 beta chain	OID30719	P07358	Inflammation_II	C8B	ENSG00000021852	1	56929207	56974383
C9	C9:P02748:OID30698:v1	Complement component C9	OID30698	P02748	Inflammation_II	C9	ENSG00000113600	5	39284140	39371324
C9orf40	C9orf40:Q8IXQ3:OID31489:v1	Uncharacterized protein C9orf40	OID31489	Q8IXQ3	Oncology_II	C9orf40	ENSG00000135045	9	74946583	74952912
CA1	CA1:P00915:OID20409:v1	Carbonic anhydrase 1	OID20409	P00915	Cardiometabolic	CA1	ENSG00000133742	8	85327608	85379014
CA11	CA11:O75493:OID21195:v1	Carbonic anhydrase-related protein 11	OID21195	O75493	Oncology	CA11	ENSG00000063180	19	48637946	48646187
CA12	CA12:O43570:OID21344:v1	Carbonic anhydrase 12	OID21344	O43570	Oncology	CA12	ENSG00000074410	15	63321378	63381846
CA13	CA13:Q8N1Q1:OID20225:v1	Carbonic anhydrase 13	OID20225	Q8N1Q1	Cardiometabolic	CA13	ENSG00000185015	8	85220587	85284073
CA14	CA14:Q9ULX7:OID21401:v1	Carbonic anhydrase 14	OID21401	Q9ULX7	Oncology	CA14	ENSG00000118298	1	150257251	150265078
CA2	CA2:P00918:OID21149:v1	Carbonic anhydrase 2	OID21149	P00918	Neurology	CA2	ENSG00000104267	8	85463968	85481493
CA3	CA3:P07451:OID20271:v1	Carbonic anhydrase 3	OID20271	P07451	Cardiometabolic	CA3	ENSG00000164879	8	85373436	85449040
CA4	CA4:P22748:OID20241:v1	Carbonic anhydrase 4	OID20241	P22748	Cardiometabolic	CA4	ENSG00000167434	17	60149942	60170899
CA5A	CA5A:P35218:OID20075:v1	Carbonic anhydrase 5A, mitochondrial	OID20075	P35218	Cardiometabolic	CA5A	ENSG00000174990	16	87881546	87936580
CA6	CA6:P23280:OID21096:v1	Carbonic anhydrase 6	OID21096	P23280	Neurology	CA6	ENSG00000131686	1	8945867	8975092
CA7	CA7:P43166:OID31265:v1	Carbonic anhydrase 7	OID31265	P43166	Oncology_II	CA7	ENSG00000168748	16	66844414	66854153
CA8	CA8:P35219:OID30482:v1	Carbonic anhydrase-related protein	OID30482	P35219	Inflammation_II	CA8	ENSG00000178538	8	60185412	60281400
CA9	CA9:Q16790:OID21417:v1	Carbonic anhydrase 9	OID21417	Q16790	Oncology	CA9	ENSG00000107159	9	35673928	35681159
CABP2	CABP2:Q9NPB3:OID30916:v1	Calcium-binding protein 2	OID30916	Q9NPB3	Neurology_II	CABP2	ENSG00000167791	11	67518912	67524517
CACNA1C	CACNA1C:Q13936:OID30840:v1	Voltage-dependent L-type calcium channel subunit alpha-1C	OID30840	Q13936	Neurology_II	CACNA1C	ENSG00000151067	12	1970772	2697950
CACNA1H	CACNA1H:O95180:OID30064:v1	Voltage-dependent T-type calcium channel subunit alpha-1H	OID30064	O95180	Cardiometabolic_II	CACNA1H	ENSG00000196557	16	1153103	1224169
CACNB1	CACNB1:Q02641:OID30820:v1	Voltage-dependent L-type calcium channel subunit beta-1	OID30820	Q02641	Neurology_II	CACNB1	ENSG00000067191	17	39173453	39197702
CACNB3	CACNB3:P54284:OID31039:v1	Voltage-dependent L-type calcium channel subunit beta-3	OID31039	P54284	Neurology_II	CACNB3	ENSG00000167535	12	48813794	48828941
CACYBP	CACYBP:Q9HB71:OID30649:v1	Calcyclin-binding protein	OID30649	Q9HB71	Inflammation_II	CACYBP	ENSG00000116161	1	174999163	175012027
CADPS	CADPS:Q9ULU8:OID30915:v1	Calcium-dependent secretion activator 1	OID30915	Q9ULU8	Neurology_II	CADPS	ENSG00000163618	3	62398346	62875416
CALB1	CALB1:P05937:OID21306:v1	Calbindin	OID21306	P05937	Oncology	CALB1	ENSG00000104327	8	90058608	90095475
CALB2	CALB2:P22676:OID20801:v1	Calretinin	OID20801	P22676	Neurology	CALB2	ENSG00000172137	16	71358713	71390436
CALCA	CALCA:P01258:OID20983:v1	Calcitonin	OID20983	P01258	Neurology	CALCA	ENSG00000110680	11	14966622	14972354
CALCB	CALCB:P10092:OID31100:v1	Calcitonin gene-related peptide 2	OID31100	P10092	Neurology_II	CALCB	ENSG00000175868	11	14904997	15082342
CALCOCO1	CALCOCO1:Q9P1Z2:OID21387:v1	Calcium-binding and coiled-coil domain-containing protein 1	OID21387	Q9P1Z2	Oncology	CALCOCO1	ENSG00000012822	12	53708517	53727745
CALCOCO2	CALCOCO2:Q13137:OID30249:v1	Calcium-binding and coiled-coil domain-containing protein 2	OID30249	Q13137	Cardiometabolic_II	CALCOCO2	ENSG00000136436	17	48831018	48868228
CALY	CALY:Q9NYX4:OID30144:v1	Neuron-specific vesicular protein calcyon	OID30144	Q9NYX4	Cardiometabolic_II	CALY	ENSG00000130643	10	133324072	133336935
CAMKK1	CAMKK1:Q8N5S9:OID21182:v1	Calcium/calmodulin-dependent protein kinase kinase 1	OID21182	Q8N5S9	Oncology	CAMKK1	ENSG00000004660	17	3860315	3894891
CAMLG	CAMLG:P49069:OID30952:v1	Guided entry of tail-anchored proteins factor CAMLG	OID30952	P49069	Neurology_II	CAMLG	ENSG00000164615	5	134738495	134752157
CAMSAP1	CAMSAP1:Q5T5Y3:OID31070:v1	Calmodulin-regulated spectrin-associated protein 1	OID31070	Q5T5Y3	Neurology_II	CAMSAP1	ENSG00000130559	9	135808487	135907546
CANT1	CANT1:Q8WVQ1:OID20181:v1	Soluble calcium-activated nucleotidase 1	OID20181	Q8WVQ1	Cardiometabolic	CANT1	ENSG00000171302	17	78991716	79009867
CAPG	CAPG:P40121:OID21431:v1	Macrophage-capping protein	OID21431	P40121	Oncology	CAPG	ENSG00000042493	2	85394753	85418432
CAPN3	CAPN3:P20807:OID31384:v1	Calpain-3	OID31384	P20807	Oncology_II	CAPN3	ENSG00000092529	15	42359498	42412949
CAPS	CAPS:Q13938:OID31126:v1	Calcyphosin	OID31126	Q13938	Neurology_II	CAPS	ENSG00000105519	19	5912339	5916211
CARHSP1	CARHSP1:Q9Y2V2:OID20859:v1	Calcium-regulated heat-stable protein 1	OID20859	Q9Y2V2	Neurology	CARHSP1	ENSG00000153048	16	8852942	8869012
CASC3	CASC3:O15234:OID30921:v1	Protein CASC3	OID30921	O15234	Neurology_II	CASC3	ENSG00000108349	17	40140318	40172183
CASP1	CASP1:P29466:OID20854:v1	Caspase-1	OID20854	P29466	Neurology	CASP1	ENSG00000137752	11	105025397	105035250
CASP10	CASP10:Q92851:OID20893:v1	Caspase-10	OID20893	Q92851	Neurology	CASP10	ENSG00000003400	2	201182872	201229428
CASP2	CASP2:P42575:OID20555:v1	Caspase-2	OID20555	P42575	Inflammation	CASP2	ENSG00000106144	7	143288215	143307696
CASP3	CASP3:P42574:OID20305:v1	Caspase-3	OID20305	P42574	Cardiometabolic	CASP3	ENSG00000164305	4	184627696	184650062
CASP4	CASP4:P49662:OID31276:v1	Caspase-4	OID31276	P49662	Oncology_II	CASP4	ENSG00000196954	11	104942866	104969366
CASP7	CASP7:P55210:OID31135:v1	Caspase-7	OID31135	P55210	Neurology_II	CASP7	ENSG00000165806	10	113679162	113730907
CASP8	CASP8:Q14790:OID21414:v1	Caspase-8	OID21414	Q14790	Oncology	CASP8	ENSG00000064012	2	201233443	201361836
CASP9	CASP9:P55211:OID30530:v1	Caspase-9	OID30530	P55211	Inflammation_II	CASP9	ENSG00000132906	1	15490832	15526534
CASQ2	CASQ2:O14958:OID30063:v1	Calsequestrin-2	OID30063	O14958	Cardiometabolic_II	CASQ2	ENSG00000118729	1	115698038	115837921
CAT	CAT:P04040:OID30712:v1	Catalase	OID30712	P04040	Inflammation_II	CAT	ENSG00000121691	11	34438934	34472060
CBLIF	CBLIF:P27352:OID20179:v1	Cobalamin binding intrinsic factor	OID20179	P27352	Cardiometabolic	CBLIF	ENSG00000134812	11	59829273	59845499
CBLN1	CBLN1:P23435:OID30851:v1	Cerebellin-1	OID30851	P23435	Neurology_II	CBLN1	ENSG00000102924	16	49277917	49281838
CBLN4	CBLN4:Q9NTU7:OID21386:v1	Cerebellin-4	OID21386	Q9NTU7	Oncology	CBLN4	ENSG00000054803	20	55997357	56005519
CBS	CBS:P35520:OID30200:v1	Cystathionine beta-synthase	OID30200	P35520	Cardiometabolic_II	CBS	ENSG00000160200	21	43053191	43076943
CBX2	CBX2:Q14781:OID30177:v1	Chromobox protein homolog 2	OID30177	Q14781	Cardiometabolic_II	CBX2	ENSG00000173894	17	79778148	79787983
CC2D1A	CC2D1A:Q6P1N0:OID20958:v1	Coiled-coil and C2 domain-containing protein 1A	OID20958	Q6P1N0	Neurology	CC2D1A	ENSG00000132024	19	13906201	13930879
CCAR2	CCAR2:Q8N163:OID31077:v1	Cell cycle and apoptosis regulator protein 2	OID31077	Q8N163	Neurology_II	CCAR2	ENSG00000158941	8	22604757	22620964
CCDC134	CCDC134:Q9H6E4:OID31413:v1	Coiled-coil domain-containing protein 134	OID31413	Q9H6E4	Oncology_II	CCDC134	ENSG00000100147	22	41800679	41832172
CCDC28A	CCDC28A:Q8IWP9:OID30973:v1	Coiled-coil domain-containing protein 28A	OID30973	Q8IWP9	Neurology_II	CCDC28A	ENSG00000024862	6	138773769	138793319
CCDC50	CCDC50:Q8IVM0:OID31001:v1	Coiled-coil domain-containing protein 50	OID31001	Q8IVM0	Neurology_II	CCDC50	ENSG00000152492	3	191329085	191398659
CCDC80	CCDC80:Q76M96:OID20226:v1	Coiled-coil domain-containing protein 80	OID20226	Q76M96	Cardiometabolic	CCDC80	ENSG00000091986	3	112596797	112649530
CCER2	CCER2:I3L3R5:OID30221:v1	Coiled-coil domain-containing glutamate-rich protein 2	OID30221	I3L3R5	Cardiometabolic_II	CCER2	ENSG00000262484	19	38908980	38912186
CCL11	CCL11:P51671:OID20668:v1	Eotaxin	OID20668	P51671	Inflammation	CCL11	ENSG00000172156	17	34285742	34288334
CCL13	CCL13:Q99616:OID20655:v1	C-C motif chemokine 13	OID20655	Q99616	Inflammation	CCL13	ENSG00000181374	17	34356480	34358610
CCL14	CCL14:Q16627:OID20401:v1	C-C motif chemokine 14	OID20401	Q16627	Cardiometabolic	CCL14	ENSG00000276409	17	35983288	35987004
CCL15	CCL15:Q16663:OID20328:v1	C-C motif chemokine 15	OID20328	Q16663	Cardiometabolic	CCL15	ENSG00000275718	17	35996440	36001553
CCL16	CCL16:O15467:OID20334:v1	C-C motif chemokine 16	OID20334	O15467	Cardiometabolic	CCL16	ENSG00000275152	17	35976493	35981497
CCL17	CCL17:Q92583:OID20745:v1	C-C motif chemokine 17	OID20745	Q92583	Inflammation	CCL17	ENSG00000102970	16	57404767	57416063
CCL18	CCL18:P55774:OID20395:v1	C-C motif chemokine 18	OID20395	P55774	Cardiometabolic	CCL18	ENSG00000275385	17	36064272	36072032
CCL19	CCL19:Q99731:OID21030:v1	C-C motif chemokine 19	OID21030	Q99731	Neurology	CCL19	ENSG00000172724	9	34689570	34691276
CCL2	CCL2:P13500:OID21004:v1	C-C motif chemokine 2	OID21004	P13500	Neurology	CCL2	ENSG00000108691	17	34255274	34257208
CCL20	CCL20:P78556:OID20671:v1	C-C motif chemokine 20	OID20671	P78556	Inflammation	CCL20	ENSG00000115009	2	227805739	227817564
CCL21	CCL21:O00585:OID20686:v1	C-C motif chemokine 21	OID20686	O00585	Inflammation	CCL21	ENSG00000137077	9	34709005	34710136
CCL22	CCL22:O00626:OID20765:v1	C-C motif chemokine 22	OID20765	O00626	Inflammation	CCL22	ENSG00000102962	16	57358783	57366189
CCL23	CCL23:P55773:OID20693:v1	C-C motif chemokine 23	OID20693	P55773	Inflammation	CCL23	ENSG00000274736	17	36013056	36017972
CCL24	CCL24:O00175:OID20772:v1	C-C motif chemokine 24	OID20772	O00175	Inflammation	CCL24	ENSG00000106178	7	75810825	75823356
CCL25	CCL25:O15444:OID20674:v1	C-C motif chemokine 25	OID20674	O15444	Inflammation	CCL25	ENSG00000131142	19	8052318	8062660
CCL26	CCL26:Q9Y258:OID20546:v1	C-C motif chemokine 26	OID20546	Q9Y258	Inflammation	CCL26	ENSG00000006606	7	75769533	75789896
CCL27	CCL27:Q9Y4X3:OID20121:v1	C-C motif chemokine 27	OID20121	Q9Y4X3	Cardiometabolic	CCL27	ENSG00000213927	9	34661880	34664048
CCL28	CCL28:Q9NRJ3:OID20569:v1	C-C motif chemokine 28	OID20569	Q9NRJ3	Inflammation	CCL28	ENSG00000151882	5	43376645	43412391
CCL3	CCL3:P10147:OID20610:v1	C-C motif chemokine 3	OID20610	P10147	Inflammation	CCL3	ENSG00000277632	17	36088256	36090169
CCL4	CCL4:P13236:OID20695:v1	C-C motif chemokine 4	OID20695	P13236	Inflammation	CCL4	ENSG00000275302	17	36103827	36105621
CCL5	CCL5:P13501:OID20412:v1	C-C motif chemokine 5	OID20412	P13501	Cardiometabolic	CCL5	ENSG00000271503	17	35871491	35880793
CCL7	CCL7:P80098:OID20523:v1	C-C motif chemokine 7	OID20523	P80098	Inflammation	CCL7	ENSG00000108688	17	34270221	34272242
CCL8	CCL8:P80075:OID21466:v1	C-C motif chemokine 8	OID21466	P80075	Oncology	CCL8	ENSG00000108700	17	34319435	34321402
CCN1	CCN1:O00622:OID21368:v1	CCN family member 1	OID21368	O00622	Oncology	CCN1	ENSG00000142871	1	85580761	85584589
CCN2	CCN2:P29279:OID20709:v1	CCN family member 2	OID20709	P29279	Inflammation	CCN2	ENSG00000118523	6	131948176	131951372
CCN3	CCN3:P48745:OID20299:v1	CCN family member 3	OID20299	P48745	Cardiometabolic	CCN3	ENSG00000136999	8	119416446	119424434
CCN4	CCN4:O95388:OID21444:v1	CCN family member 4	OID21444	O95388	Oncology	CCN4	ENSG00000104415	8	133191039	133231690
CCN5	CCN5:O76076:OID21068:v1	CCN family member 5	OID21068	O76076	Neurology	CCN5	ENSG00000064205	20	44714844	44728509
CCND2	CCND2:P30279:OID31316:v1	G1/S-specific cyclin-D2	OID31316	P30279	Oncology_II	CCND2	ENSG00000118971	12	4269771	4305353
CCNE1	CCNE1:P24864:OID30456:v1	G1/S-specific cyclin-E1	OID30456	P24864	Inflammation_II	CCNE1	ENSG00000105173	19	29811991	29824312
CCS	CCS:O14618:OID20973:v1	Copper chaperone for superoxide dismutase	OID20973	O14618	Neurology	CCS	ENSG00000173992	11	66593153	66606019
CCT5	CCT5:P48643:OID21200:v1	T-complex protein 1 subunit epsilon	OID21200	P48643	Oncology	CCT5	ENSG00000150753	5	10249929	10266389
CD101	CD101:Q93033:OID31480:v1	Immunoglobulin superfamily member 2	OID31480	Q93033	Oncology_II	CD101	ENSG00000134256	1	117001750	117036552
CD109	CD109:Q6YHK3:OID21108:v1	CD109 antigen	OID21108	Q6YHK3	Neurology	CD109	ENSG00000156535	6	73695785	73828316
CD14	CD14:P08571:OID20378:v1	Monocyte differentiation antigen CD14	OID20378	P08571	Cardiometabolic	CD14	ENSG00000170458	5	140631728	140633700
CD160	CD160:O95971:OID20647:v1	CD160 antigen	OID20647	O95971	Inflammation	CD160	ENSG00000117281	1	145719471	145739288
CD163	CD163:Q86VB7:OID20360:v1	Scavenger receptor cysteine-rich type 1 protein M130	OID20360	Q86VB7	Cardiometabolic	CD163	ENSG00000177575	12	7470811	7503893
CD164	CD164:Q04900:OID21080:v1	Sialomucin core protein 24	OID21080	Q04900	Neurology	CD164	ENSG00000135535	6	109366514	109382467
CD164L2	CD164L2:Q6UWJ8:OID30922:v1	CD164 sialomucin-like 2 protein	OID30922	Q6UWJ8	Neurology_II	CD164L2	ENSG00000174950	1	27379176	27383333
CD177	CD177:Q8N6Q3:OID21119:v1	CD177 antigen	OID21119	Q8N6Q3	Neurology	CD177	ENSG00000204936	19	43353686	43363172
CD1C	CD1C:P29017:OID21483:v1	T-cell surface glycoprotein CD1c	OID21483	P29017	Oncology	CD1C	ENSG00000158481	1	158289923	158294774
CD2	CD2:P06729:OID30097:v1	T-cell surface antigen CD2	OID30097	P06729	Cardiometabolic_II	CD2	ENSG00000116824	1	116754430	116769229
CD200	CD200:P41217:OID20603:v1	OX-2 membrane glycoprotein	OID20603	P41217	Inflammation	CD200	ENSG00000091972	3	112332235	112363181
CD200R1	CD200R1:Q8TD46:OID20595:v1	Cell surface glycoprotein CD200 receptor 1	OID20595	Q8TD46	Inflammation	CD200R1	ENSG00000163606	3	112921205	112975103
CD207	CD207:Q9UJ71:OID21298:v1	C-type lectin domain family 4 member K	OID21298	Q9UJ71	Oncology	CD207	ENSG00000116031	2	70830211	70835816
CD209	CD209:Q9NNX6:OID20262:v1	CD209 antigen	OID20262	Q9NNX6	Cardiometabolic	CD209	ENSG00000090659	19	7739993	7747564
CD22	CD22:P20273:OID20637:v1	B-cell receptor CD22	OID20637	P20273	Inflammation	CD22	ENSG00000012124	19	35319261	35347361
CD226	CD226:Q15762:OID30556:v1	CD226 antigen	OID30556	Q15762	Inflammation_II	CD226	ENSG00000150637	18	69831158	69961803
CD244	CD244:Q9BZW8:OID20628:v1	Natural killer cell receptor 2B4	OID20628	Q9BZW8	Inflammation	CD244	ENSG00000122223	1	160830160	160862887
CD248	CD248:Q9HCU0:OID30394:v1	Endosialin	OID30394	Q9HCU0	Cardiometabolic_II	CD248	ENSG00000174807	11	66314494	66317044
CD27	CD27:P26842:OID21527:v1	CD27 antigen	OID21527	P26842	Oncology	CD27	ENSG00000139193	12	6444955	6451718
CD274	CD274:Q9NZQ7:OID20966:v1	Programmed cell death 1 ligand 1	OID20966	Q9NZQ7	Neurology	CD274	ENSG00000120217	9	5450503	5470566
CD276	CD276:Q5ZPR3:OID20680:v1	CD276 antigen	OID20680	Q5ZPR3	Inflammation	CD276	ENSG00000103855	15	73683966	73714514
CD28	CD28:P10747:OID21265:v1	T-cell-specific surface glycoprotein CD28	OID21265	P10747	Oncology	CD28	ENSG00000178562	2	203706517	203739756
CD2AP	CD2AP:Q9Y5K6:OID20177:v1	CD2-associated protein	OID20177	Q9Y5K6	Cardiometabolic	CD2AP	ENSG00000198087	6	47477789	47627263
CD300A	CD300A:Q9UGN4:OID30576:v1	CMRF35-like molecule 8	OID30576	Q9UGN4	Inflammation_II	CD300A	ENSG00000167851	17	74466399	74484798
CD300C	CD300C:Q08708:OID21010:v1	CMRF35-like molecule 6	OID21010	Q08708	Neurology	CD300C	ENSG00000167850	17	74534362	74546133
CD300E	CD300E:Q496F6:OID21418:v1	CMRF35-like molecule 2	OID21418	Q496F6	Oncology	CD300E	ENSG00000186407	17	74609878	74623738
CD300LF	CD300LF:Q8TDQ1:OID21469:v1	CMRF35-like molecule 1	OID21469	Q8TDQ1	Oncology	CD300LF	ENSG00000186074	17	74694311	74712978
CD300LG	CD300LG:Q6UXG3:OID21130:v1	CMRF35-like molecule 9	OID21130	Q6UXG3	Neurology	CD300LG	ENSG00000161649	17	43847148	43863639
CD302	CD302:Q8IX05:OID21328:v1	CD302 antigen	OID21328	Q8IX05	Oncology	CD302	ENSG00000241399	2	159768628	159798255
CD33	CD33:P20138:OID21472:v1	Myeloid cell surface antigen CD33	OID21472	P20138	Oncology	CD33	ENSG00000105383	19	51225064	51243860
CD34	CD34:P28906:OID21025:v1	Hematopoietic progenitor cell antigen CD34	OID21025	P28906	Neurology	CD34	ENSG00000174059	1	207880972	207911402
CD36	CD36:P16671:OID30485:v1	Platelet glycoprotein 4	OID30485	P16671	Inflammation_II	CD36	ENSG00000135218	7	80369575	80679277
CD38	CD38:P28907:OID21316:v1	ADP-ribosyl cyclase/cyclic ADP-ribose hydrolase 1	OID21316	P28907	Oncology	CD38	ENSG00000004468	4	15778275	15853232
CD3D	CD3D:P04234:OID30827:v1	T-cell surface glycoprotein CD3 delta chain	OID30827	P04234	Neurology_II	CD3D	ENSG00000167286	11	118334537	118342705
CD3E	CD3E:P07766:OID31302:v1	T-cell surface glycoprotein CD3 epsilon chain	OID31302	P07766	Oncology_II	CD3E	ENSG00000198851	11	118304730	118316175
CD3G	CD3G:P09693:OID30448:v1	T-cell surface glycoprotein CD3 gamma chain	OID30448	P09693	Inflammation_II	CD3G	ENSG00000160654	11	118344344	118355161
CD4	CD4:P01730:OID20584:v1	T-cell surface glycoprotein CD4	OID20584	P01730	Inflammation	CD4	ENSG00000010610	12	6786858	6820799
CD40	CD40:P25942:OID20724:v1	Tumor necrosis factor receptor superfamily member 5	OID20724	P25942	Inflammation	CD40	ENSG00000101017	20	46118271	46129863
CD40LG	CD40LG:P29965:OID20616:v1	CD40 ligand	OID20616	P29965	Inflammation	CD40LG	ENSG00000102245	X	136648158	136660390
CD46	CD46:P15529:OID20380:v1	Membrane cofactor protein	OID20380	P15529	Cardiometabolic	CD46	ENSG00000117335	1	207752037	207795513
CD48	CD48:P09326:OID20692:v1	CD48 antigen	OID20692	P09326	Inflammation	CD48	ENSG00000117091	1	160678746	160711831
CD5	CD5:P06127:OID21449:v1	T-cell surface glycoprotein CD5	OID21449	P06127	Oncology	CD5	ENSG00000110448	11	61102489	61127852
CD55	CD55:P08174:OID20377:v1	Complement decay-accelerating factor	OID20377	P08174	Cardiometabolic	CD55	ENSG00000196352	1	207321519	207386804
CD58	CD58:P19256:OID20716:v1	Lymphocyte function-associated antigen 3	OID20716	P19256	Inflammation	CD58	ENSG00000116815	1	116514534	116571039
CD59	CD59:P13987:OID20339:v1	CD59 glycoprotein	OID20339	P13987	Cardiometabolic	CD59	ENSG00000085063	11	33703010	33736479
CD5L	CD5L:O43866:OID30775:v1	CD5 antigen-like	OID30775	O43866	Inflammation_II	CD5L	ENSG00000073754	1	157830911	157898256
CD6	CD6:P30203:OID20649:v1	T-cell differentiation antigen CD6	OID20649	P30203	Inflammation	CD6	ENSG00000013725	11	60971680	61020377
CD63	CD63:P08962:OID20988:v1	CD63 antigen	OID20988	P08962	Neurology	CD63	ENSG00000135404	12	55725323	55729707
CD69	CD69:Q07108:OID20206:v1	Early activation antigen CD69	OID20206	Q07108	Cardiometabolic	CD69	ENSG00000110848	12	9752486	9760901
CD7	CD7:P09564:OID30543:v1	T-cell antigen CD7	OID30543	P09564	Inflammation_II	CD7	ENSG00000173762	17	82313564	82317608
CD70	CD70:P32970:OID20599:v1	CD70 antigen	OID20599	P32970	Inflammation	CD70	ENSG00000125726	19	6583183	6604103
CD72	CD72:P21854:OID30641:v1	B-cell differentiation antigen CD72	OID30641	P21854	Inflammation_II	CD72	ENSG00000137101	9	35609982	35646810
CD74	CD74:P04233:OID21040:v1	HLA class II histocompatibility antigen gamma chain	OID21040	P04233	Neurology	CD74	ENSG00000019582	5	150401637	150412969
CD79B	CD79B:P40259:OID20635:v1	B-cell antigen receptor complex-associated protein beta chain	OID20635	P40259	Inflammation	CD79B	ENSG00000007312	17	63928738	63932336
CD80	CD80:P33681:OID30291:v1	T-lymphocyte activation antigen CD80	OID30291	P33681	Cardiometabolic_II	CD80	ENSG00000121594	3	119524293	119559614
CD82	CD82:P27701:OID31256:v1	CD82 antigen	OID31256	P27701	Oncology_II	CD82	ENSG00000085117	11	44564427	44620363
CD83	CD83:Q01151:OID20565:v1	CD83 antigen	OID20565	Q01151	Inflammation	CD83	ENSG00000112149	6	14117256	14140682
CD84	CD84:Q9UIB8:OID20607:v1	SLAM family member 5	OID20607	Q9UIB8	Inflammation	CD84	ENSG00000066294	1	160541095	160579516
CD86	CD86:P42081:OID31500:v1	T-lymphocyte activation antigen CD86	OID31500	P42081	Oncology_II	CD86	ENSG00000114013	3	122055362	122121139
CD8A	CD8A:P01732:OID21018:v1	T-cell surface glycoprotein CD8 alpha chain	OID21018	P01732	Neurology	CD8A	ENSG00000153563	2	86784610	86808396
CD93	CD93:Q9NPY3:OID20397:v1	Complement component C1q receptor	OID20397	Q9NPY3	Cardiometabolic	CD93	ENSG00000125810	20	23065139	23086324
CD99	CD99:P14209:OID21110:v1	CD99 antigen	OID21110	P14209	Neurology	CD99	ENSG00000002586	X	2691187	2741309
CD99L2	CD99L2:Q8TCZ2:OID21122:v1	CD99 antigen-like protein 2	OID21122	Q8TCZ2	Neurology	CD99L2	ENSG00000102181	X	150766336	150898816
CDA	CDA:P32320:OID30345:v1	Cytidine deaminase	OID30345	P32320	Cardiometabolic_II	CDA	ENSG00000158825	1	20589086	20618903
CDAN1	CDAN1:Q8IWY9:OID31076:v1	Codanin-1	OID31076	Q8IWY9	Neurology_II	CDAN1	ENSG00000140326	15	42723544	42737128
CDC123	CDC123:O75794:OID31242:v1	Cell division cycle protein 123 homolog	OID31242	O75794	Oncology_II	CDC123	ENSG00000151465	10	12195965	12250589
CDC25A	CDC25A:P30304:OID31189:v1	M-phase inducer phosphatase 1	OID31189	P30304	Oncology_II	CDC25A	ENSG00000164045	3	48157146	48188417
CDC26	CDC26:Q8NHZ8:OID31508:v1	Anaphase-promoting complex subunit CDC26	OID31508	Q8NHZ8	Oncology_II	CDC26	ENSG00000176386	9	113255835	113275572
CDC27	CDC27:P30260:OID21238:v1	Cell division cycle protein 27 homolog	OID21238	P30260	Oncology	CDC27	ENSG00000004897	17	47117703	47189422
CDC37	CDC37:Q16543:OID21470:v1	Hsp90 co-chaperone Cdc37	OID21470	Q16543	Oncology	CDC37	ENSG00000105401	19	10391090	10420121
CDC42BPB	CDC42BPB:Q9Y5S2:OID31485:v1	Serine/threonine-protein kinase MRCK beta	OID31485	Q9Y5S2	Oncology_II	CDC42BPB	ENSG00000198752	14	102932380	103057549
CDCP1	CDCP1:Q9H5V8:OID20940:v1	CUB domain-containing protein 1	OID20940	Q9H5V8	Neurology	CDCP1	ENSG00000163814	3	45082277	45146422
CDH1	CDH1:P12830:OID20353:v1	Cadherin-1	OID20353	P12830	Cardiometabolic	CDH1	ENSG00000039068	16	68737292	68835537
CDH15	CDH15:P55291:OID21005:v1	Cadherin-15	OID21005	P55291	Neurology	CDH15	ENSG00000129910	16	89171748	89195492
CDH17	CDH17:Q12864:OID20134:v1	Cadherin-17	OID20134	Q12864	Cardiometabolic	CDH17	ENSG00000079112	8	94127162	94217303
CDH2	CDH2:P19022:OID20170:v1	Cadherin-2	OID20170	P19022	Cardiometabolic	CDH2	ENSG00000170558	18	27932879	28177946
CDH22	CDH22:Q9UJ99:OID31332:v1	Cadherin-22	OID31332	Q9UJ99	Oncology_II	CDH22	ENSG00000149654	20	46173739	46308498
CDH23	CDH23:Q9H251:OID31074:v1	Cadherin-23	OID31074	Q9H251	Neurology_II	CDH23	ENSG00000107736	10	71396920	71815947
CDH3	CDH3:P22223:OID21008:v1	Cadherin-3	OID21008	P22223	Neurology	CDH3	ENSG00000062038	16	68636189	68727468
CDH4	CDH4:P55283:OID30875:v1	Cadherin-4	OID30875	P55283	Neurology_II	CDH4	ENSG00000179242	20	61252261	61940617
CDH5	CDH5:P33151:OID20243:v1	Cadherin-5	OID20243	P33151	Cardiometabolic	CDH5	ENSG00000179776	16	66366690	66404784
CDH6	CDH6:P55285:OID20157:v1	Cadherin-6	OID20157	P55285	Cardiometabolic	CDH6	ENSG00000113361	5	31193686	31329146
CDHR1	CDHR1:Q96JP9:OID20808:v1	Cadherin-related family member 1	OID20808	Q96JP9	Neurology	CDHR1	ENSG00000148600	10	84194537	84219621
CDHR2	CDHR2:Q9BYE9:OID21282:v1	Cadherin-related family member 2	OID21282	Q9BYE9	Oncology	CDHR2	ENSG00000074276	5	176542511	176595974
CDHR5	CDHR5:Q9HBB8:OID20193:v1	Cadherin-related family member 5	OID20193	Q9HBB8	Cardiometabolic	CDHR5	ENSG00000099834	11	616577	626078
CDK1	CDK1:P06493:OID31164:v1	Cyclin-dependent kinase 1	OID31164	P06493	Oncology_II	CDK1	ENSG00000170312	10	60778331	60794852
CDK5RAP3	CDK5RAP3:Q96JB5:OID30985:v1	CDK5 regulatory subunit-associated protein 3	OID30985	Q96JB5	Neurology_II	CDK5RAP3	ENSG00000108465	17	47967810	47981781
CDKL5	CDKL5:O76039:OID30796:v1	Cyclin-dependent kinase-like 5	OID30796	O76039	Neurology_II	CDKL5	ENSG00000008086	X	18425583	18653629
CDKN1A	CDKN1A:P38936:OID21319:v1	Cyclin-dependent kinase inhibitor 1	OID21319	P38936	Oncology	CDKN1A	ENSG00000124762	6	36676460	36687397
CDKN2D	CDKN2D:P55273:OID21295:v1	Cyclin-dependent kinase 4 inhibitor D	OID21295	P55273	Oncology	CDKN2D	ENSG00000129355	19	10566460	10569059
CDNF	CDNF:Q49AH0:OID21318:v1	Cerebral dopamine neurotrophic factor	OID21318	Q49AH0	Oncology	CDNF	ENSG00000185267	10	14819245	14838575
CDON	CDON:Q4KMG0:OID20754:v1	Cell adhesion molecule-related/down-regulated by oncogenes	OID20754	Q4KMG0	Inflammation	CDON	ENSG00000064309	11	125955796	126063335
CDSN	CDSN:Q15517:OID20667:v1	Corneodesmosin	OID20667	Q15517	Inflammation	CDSN	ENSG00000204539	6	31115087	31120446
CEACAM1	CEACAM1:P13688:OID21528:v1	Carcinoembryonic antigen-related cell adhesion molecule 1	OID21528	P13688	Oncology	CEACAM1	ENSG00000079385	19	42507304	42561234
CEACAM16	CEACAM16:Q2WEN9:OID31495:v1	Carcinoembryonic antigen-related cell adhesion molecule 16	OID31495	Q2WEN9	Oncology_II	CEACAM16	ENSG00000213892	19	44699151	44710718
CEACAM18	CEACAM18:A8MTB9:OID31251:v1	Carcinoembryonic antigen-related cell adhesion molecule 18	OID31251	A8MTB9	Oncology_II	CEACAM18	ENSG00000213822	19	51478539	51491301
CEACAM19	CEACAM19:Q7Z692:OID31443:v1	Carcinoembryonic antigen-related cell adhesion molecule 19	OID31443	Q7Z692	Oncology_II	CEACAM19	ENSG00000186567	19	44662278	44684359
CEACAM20	CEACAM20:Q6UY09:OID31308:v1	Carcinoembryonic antigen-related cell adhesion molecule 20	OID31308	Q6UY09	Oncology_II	CEACAM20	ENSG00000273777	19	44501677	44529788
CEACAM21	CEACAM21:Q3KPI0:OID20548:v1	Carcinoembryonic antigen-related cell adhesion molecule 21	OID20548	Q3KPI0	Inflammation	CEACAM21	ENSG00000007129	19	41549518	41586844
CEACAM3	CEACAM3:P40198:OID21245:v1	Carcinoembryonic antigen-related cell adhesion molecule 3	OID21245	P40198	Oncology	CEACAM3	ENSG00000170956	19	41796587	41811554
CEACAM5	CEACAM5:P06731:OID21171:v1	Carcinoembryonic antigen-related cell adhesion molecule 5	OID21171	P06731	Oncology	CEACAM5	ENSG00000105388	19	41708585	41730433
CEACAM6	CEACAM6:P40199:OID30362:v1	Carcinoembryonic antigen-related cell adhesion molecule 6	OID30362	P40199	Cardiometabolic_II	CEACAM6	ENSG00000086548	19	41750977	41772211
CEACAM8	CEACAM8:P31997:OID20102:v1	Carcinoembryonic antigen-related cell adhesion molecule 8	OID20102	P31997	Cardiometabolic	CEACAM8	ENSG00000124469	19	42580243	42595055
CEBPA	CEBPA:P49715:OID30458:v1	CCAAT/enhancer-binding protein alpha	OID30458	P49715	Inflammation_II	CEBPA	ENSG00000245848	19	33299934	33302534
CEBPB	CEBPB:P17676:OID20052:v1	CCAAT/enhancer-binding protein beta	OID20052	P17676	Cardiometabolic	CEBPB	ENSG00000172216	20	50190734	50192690
CELA2A	CELA2A:P08217:OID30411:v1	Chymotrypsin-like elastase family member 2A	OID30411	P08217	Cardiometabolic_II	CELA2A	ENSG00000142615	1	15456728	15472091
CELA3A	CELA3A:P09093:OID20298:v1	Chymotrypsin-like elastase family member 3A	OID20298	P09093	Cardiometabolic	CELA3A	ENSG00000142789	1	22001657	22012542
CELSR2	CELSR2:Q9HCU4:OID30593:v1	Cadherin EGF LAG seven-pass G-type receptor 2	OID30593	Q9HCU4	Inflammation_II	CELSR2	ENSG00000143126	1	109249539	109275751
CEMIP2	CEMIP2:Q9UHN6:OID30499:v1	Cell surface hyaluronidase	OID30499	Q9UHN6	Inflammation_II	CEMIP2	ENSG00000135048	9	71683366	71816690
CEND1	CEND1:Q8N111:OID30821:v1	Cell cycle exit and neuronal differentiation protein 1	OID30821	Q8N111	Neurology_II	CEND1	ENSG00000184524	11	787115	790113
CENPF	CENPF:P49454:OID31329:v1	Centromere protein F	OID31329	P49454	Oncology_II	CENPF	ENSG00000117724	1	214603185	214664574
CENPJ	CENPJ:Q9HC77:OID31314:v1	Centromere protein J	OID31314	Q9HC77	Oncology_II	CENPJ	ENSG00000151849	13	24882279	24922889
CEP112	CEP112:Q8N8E3:OID30115:v1	Centrosomal protein of 112 kDa	OID30115	Q8N8E3	Cardiometabolic_II	CEP112	ENSG00000154240	17	65635537	66192133
CEP152	CEP152:O94986:OID31249:v1	Centrosomal protein of 152 kDa	OID31249	O94986	Oncology_II	CEP152	ENSG00000103995	15	48712928	48811146
CEP164	CEP164:Q9UPV0:OID20441:v1	Centrosomal protein of 164 kDa	OID20441	Q9UPV0	Inflammation	CEP164	ENSG00000110274	11	117314557	117413266
CEP170	CEP170:Q5SW79:OID30240:v1	Centrosomal protein of 170 kDa	OID30240	Q5SW79	Cardiometabolic_II	CEP170	ENSG00000143702	1	243124428	243255793
CEP20	CEP20:Q96NB1:OID21209:v1	Centrosomal protein 20	OID21209	Q96NB1	Oncology	CEP20	ENSG00000133393	16	15865719	15888625
CEP290	CEP290:O15078:OID31287:v1	Centrosomal protein of 290 kDa	OID31287	O15078	Oncology_II	CEP290	ENSG00000198707	12	88049016	88142099
CEP350	CEP350:Q5VT06:OID31247:v1	Centrosome-associated protein 350	OID31247	Q5VT06	Oncology_II	CEP350	ENSG00000135837	1	179954674	180114880
CEP43	CEP43:O95684:OID20084:v1	Centrosomal protein 43	OID20084	O95684	Cardiometabolic	CEP43	ENSG00000213066	6	166999174	167052718
CEP85	CEP85:Q6P2H3:OID21241:v1	Centrosomal protein of 85 kDa	OID21241	Q6P2H3	Oncology	CEP85	ENSG00000130695	1	26234200	26278808
CERT	CERT:Q9Y5P4:OID20857:v1	Ceramide transfer protein	OID20857	Q9Y5P4	Neurology	CERT1	ENSG00000113163	5	75356345	75512138
CES1	CES1:P23141:OID20244:v1	Liver carboxylesterase 1	OID20244	P23141	Cardiometabolic	CES1	ENSG00000198848	16	55802851	55833337
CES2	CES2:O00748:OID21366:v1	Cocaine esterase	OID21366	O00748	Oncology	CES2	ENSG00000172831	16	66934444	66945096
CES3	CES3:Q6UWW8:OID21340:v1	Carboxylesterase 3	OID21340	Q6UWW8	Oncology	CES3	ENSG00000172828	16	66961245	66975149
CETN2	CETN2:P41208:OID20836:v1	Centrin-2	OID20836	P41208	Neurology	CETN2	ENSG00000147400	X	152826994	152830757
CETN3	CETN3:O15182:OID31525:v1	Centrin-3	OID31525	O15182	Oncology_II	CETN3	ENSG00000153140	5	90392257	90409766
CFB	CFB:P00751:OID30755:v1	Complement factor B	OID30755	P00751	Inflammation_II	CFB	ENSG00000243649	6	31945650	31952086
CFC1	CFC1:P0CG37:OID21261:v1	Cryptic protein	OID21261	P0CG37	Oncology	CFC1	ENSG00000136698	2	130592165	130599575
CFD	CFD:P00746:OID30738:v1	Complement factor D	OID30738	P00746	Inflammation_II	CFD	ENSG00000197766	19	859453	867884
CFH	CFH:P08603:OID30790:v1	Complement factor H	OID30790	P08603	Inflammation_II	CFH	ENSG00000000971	1	196651754	196752476
CFHR2	CFHR2:P36980:OID30720:v1	Complement factor H-related protein 2	OID30720	P36980	Inflammation_II	CFHR2	ENSG00000080910	1	196943738	196959622
CFHR4	CFHR4:Q92496:OID30758:v1	Complement factor H-related protein 4	OID30758	Q92496	Inflammation_II	CFHR4	ENSG00000134365	1	196888014	196918795
CFHR5	CFHR5:Q9BXR6:OID30716:v1	Complement factor H-related protein 5	OID30716	Q9BXR6	Inflammation_II	CFHR5	ENSG00000134389	1	196975010	197009678
CFI	CFI:P05156:OID30772:v1	Complement factor I	OID30772	P05156	Inflammation_II	CFI	ENSG00000205403	4	109731008	109802150
CFP	CFP:P27918:OID30784:v1	Properdin	OID30784	P27918	Inflammation_II	CFP	ENSG00000126759	X	47623172	47630305
CGA	CGA:P01215:OID21069:v1	Glycoprotein hormones alpha chain	OID21069	P01215	Neurology	CGA	ENSG00000135346	6	87085498	87095106
CGB3_CGB5_CGB8	CGB3_CGB5_CGB8:P0DN86:OID30671:v1	Choriogonadotropin subunit beta 3	OID30671	P0DN86	Inflammation_II	CGB3	ENSG00000104827	19	49022869	49024333
CGB3_CGB5_CGB8	CGB3_CGB5_CGB8:P0DN86:OID30671:v1	Choriogonadotropin subunit beta 3	OID30671	P0DN86	Inflammation_II	CGB5	ENSG00000189052	19	49043848	49045311
CGB3_CGB5_CGB8	CGB3_CGB5_CGB8:P0DN86:OID30671:v1	Choriogonadotropin subunit beta 3	OID30671	P0DN86	Inflammation_II	CGB8	ENSG00000213030	19	49047638	49049111
CGN	CGN:Q9P2M7:OID30894:v1	Cingulin	OID30894	Q9P2M7	Neurology_II	CGN	ENSG00000143375	1	151510510	151538692
CGREF1	CGREF1:Q99674:OID20152:v1	Cell growth regulator with EF hand domain protein 1	OID20152	Q99674	Cardiometabolic	CGREF1	ENSG00000138028	2	27098889	27119128
CHAC2	CHAC2:Q8WUX2:OID21230:v1	Glutathione-specific gamma-glutamylcyclotransferase 2	OID21230	Q8WUX2	Oncology	CHAC2	ENSG00000143942	2	53767804	53775196
CHAD	CHAD:O15335:OID30660:v1	Chondroadherin	OID30660	O15335	Inflammation_II	CHAD	ENSG00000136457	17	50464496	50468906
CHCHD10	CHCHD10:Q8WYQ3:OID31116:v1	Coiled-coil-helix-coiled-coil-helix domain-containing protein 10, mitochondrial	OID31116	Q8WYQ3	Neurology_II	CHCHD10	ENSG00000250479	22	23765834	23767972
CHCHD6	CHCHD6:Q9BRQ6:OID31426:v1	MICOS complex subunit MIC25	OID31426	Q9BRQ6	Oncology_II	CHCHD6	ENSG00000159685	3	126704240	126960420
CHEK2	CHEK2:O96017:OID20054:v1	Serine/threonine-protein kinase Chk2	OID20054	O96017	Cardiometabolic	CHEK2	ENSG00000183765	22	28687743	28742422
CHGA	CHGA:P10645:OID30403:v1	Chromogranin-A	OID30403	P10645	Cardiometabolic_II	CHGA	ENSG00000100604	14	92923150	92935285
CHGB	CHGB:P05060:OID21038:v1	Secretogranin-1	OID21038	P05060	Neurology	CHGB	ENSG00000089199	20	5911510	5925353
CHI3L1	CHI3L1:P36222:OID20399:v1	Chitinase-3-like protein 1	OID20399	P36222	Cardiometabolic	CHI3L1	ENSG00000133048	1	203178931	203186704
CHIT1	CHIT1:Q13231:OID20312:v1	Chitotriosidase-1	OID20312	Q13231	Cardiometabolic	CHIT1	ENSG00000133063	1	203212827	203273641
CHL1	CHL1:O00533:OID20366:v1	Neural cell adhesion molecule L1-like protein	OID20366	O00533	Cardiometabolic	CHL1	ENSG00000134121	3	196763	409417
CHM	CHM:P24386:OID30972:v1	Rab proteins geranylgeranyltransferase component A 1	OID30972	P24386	Neurology_II	CHM	ENSG00000188419	X	85861180	86047561
CHMP1A	CHMP1A:Q9HD42:OID20930:v1	Charged multivesicular body protein 1a	OID20930	Q9HD42	Neurology	CHMP1A	ENSG00000131165	16	89640816	89657738
CHMP6	CHMP6:Q96FZ7:OID30327:v1	Charged multivesicular body protein 6	OID30327	Q96FZ7	Cardiometabolic_II	CHMP6	ENSG00000176108	17	80991598	81009517
CHP1	CHP1:Q99653:OID30869:v1	Calcineurin B homologous protein 1	OID30869	Q99653	Neurology_II	CHP1	ENSG00000187446	15	41230839	41281887
CHRDL1	CHRDL1:Q9BU40:OID20771:v1	Chordin-like protein 1	OID20771	Q9BU40	Inflammation	CHRDL1	ENSG00000101938	X	110673856	110795819
CHRDL2	CHRDL2:Q6WN34:OID20223:v1	Chordin-like protein 2	OID20223	Q6WN34	Cardiometabolic	CHRDL2	ENSG00000054938	11	74696429	74731426
CHRM1	CHRM1:P11229:OID30930:v1	Muscarinic acetylcholine receptor M1	OID30930	P11229	Neurology_II	CHRM1	ENSG00000168539	11	62908679	62921807
CIAPIN1	CIAPIN1:Q6FI81:OID21501:v1	Anamorsin	OID21501	Q6FI81	Oncology	CIAPIN1	ENSG00000005194	16	57428187	57447420
CILP	CILP:O75339:OID30399:v1	Cartilage intermediate layer protein 1	OID30399	O75339	Cardiometabolic_II	CILP	ENSG00000138615	15	65194760	65211473
CINP	CINP:Q9BW66:OID31328:v1	Cyclin-dependent kinase 2-interacting protein	OID31328	Q9BW66	Oncology_II	CINP	ENSG00000100865	14	102341102	102362916
CIRBP	CIRBP:Q14011:OID31503:v1	Cold-inducible RNA-binding protein	OID31503	Q14011	Oncology_II	CIRBP	ENSG00000099622	19	1259384	1274880
CIT	CIT:O14578:OID30970:v1	Citron Rho-interacting kinase	OID30970	O14578	Neurology_II	CIT	ENSG00000122966	12	119685791	119877320
CKAP4	CKAP4:Q07065:OID20617:v1	Cytoskeleton-associated protein 4	OID20617	Q07065	Inflammation	CKAP4	ENSG00000136026	12	106237881	106304279
CKB	CKB:P12277:OID30400:v1	Creatine kinase B-type	OID30400	P12277	Cardiometabolic_II	CKB	ENSG00000166165	14	103519667	103522833
CKMT1A_CKMT1B	CKMT1A_CKMT1B:P12532:OID20721:v1	Creatine kinase U-type, mitochondrial	OID20721	P12532	Inflammation	CKMT1A	ENSG00000223572	15	43692886	43699222
CKMT1A_CKMT1B	CKMT1A_CKMT1B:P12532:OID20721:v1	Creatine kinase U-type, mitochondrial	OID20721	P12532	Inflammation	CKMT1B	ENSG00000237289	15	43593054	43604901
CLASP1	CLASP1:Q7Z460:OID31192:v1	CLIP-associating protein 1	OID31192	Q7Z460	Oncology_II	CLASP1	ENSG00000074054	2	121337776	121649476
CLC	CLC:Q05315:OID20126:v1	Galectin-10	OID20126	Q05315	Cardiometabolic	CLC	ENSG00000105205	19	39731255	39738029
CLEC10A	CLEC10A:Q8IUN9:OID20928:v1	C-type lectin domain family 10 member A	OID20928	Q8IUN9	Neurology	CLEC10A	ENSG00000132514	17	7074537	7080307
CLEC11A	CLEC11A:Q9Y240:OID21112:v1	C-type lectin domain family 11 member A	OID21112	Q9Y240	Neurology	CLEC11A	ENSG00000105472	19	50723364	50725708
CLEC12A	CLEC12A:Q5QGZ9:OID30552:v1	C-type lectin domain family 12 member A	OID30552	Q5QGZ9	Inflammation_II	CLEC12A	ENSG00000172322	12	9951316	9995694
CLEC14A	CLEC14A:Q86T13:OID21090:v1	C-type lectin domain family 14 member A	OID21090	Q86T13	Neurology	CLEC14A	ENSG00000176435	14	38254000	38256093
CLEC1A	CLEC1A:Q8NC01:OID20099:v1	C-type lectin domain family 1 member A	OID20099	Q8NC01	Cardiometabolic	CLEC1A	ENSG00000150048	12	10069554	10111627
CLEC1B	CLEC1B:Q9P126:OID21061:v1	C-type lectin domain family 1 member B	OID21061	Q9P126	Neurology	CLEC1B	ENSG00000165682	12	9985642	10013424
CLEC2L	CLEC2L:P0C7M8:OID30884:v1	C-type lectin domain family 2 member L	OID30884	P0C7M8	Neurology_II	CLEC2L	ENSG00000236279	7	139523685	139544985
CLEC3B	CLEC3B:P05452:OID30756:v1	Tetranectin	OID30756	P05452	Inflammation_II	CLEC3B	ENSG00000163815	3	45001548	45036071
CLEC4A	CLEC4A:Q9UMR7:OID20573:v1	C-type lectin domain family 4 member A	OID20573	Q9UMR7	Inflammation	CLEC4A	ENSG00000111729	12	8123617	8138607
CLEC4C	CLEC4C:Q8WTT0:OID20547:v1	C-type lectin domain family 4 member C	OID20547	Q8WTT0	Inflammation	CLEC4C	ENSG00000198178	12	7724646	7751620
CLEC4D	CLEC4D:Q8WXI8:OID20609:v1	C-type lectin domain family 4 member D	OID20609	Q8WXI8	Inflammation	CLEC4D	ENSG00000166527	12	8509475	8522366
CLEC4G	CLEC4G:Q6UXB4:OID20590:v1	C-type lectin domain family 4 member G	OID20590	Q6UXB4	Inflammation	CLEC4G	ENSG00000182566	19	7728957	7733906
CLEC4M	CLEC4M:Q9H2X3:OID30405:v1	C-type lectin domain family 4 member M	OID30405	Q9H2X3	Cardiometabolic_II	CLEC4M	ENSG00000104938	19	7763210	7769605
CLEC5A	CLEC5A:Q9NY25:OID20165:v1	C-type lectin domain family 5 member A	OID20165	Q9NY25	Cardiometabolic	CLEC5A	ENSG00000258227	7	141927357	141947007
CLEC6A	CLEC6A:Q6EIG7:OID21228:v1	C-type lectin domain family 6 member A	OID21228	Q6EIG7	Oncology	CLEC6A	ENSG00000205846	12	8455962	8478330
CLEC7A	CLEC7A:Q9BXN2:OID20636:v1	C-type lectin domain family 7 member A	OID20636	Q9BXN2	Inflammation	CLEC7A	ENSG00000172243	12	10116777	10130258
CLGN	CLGN:O14967:OID30957:v1	Calmegin	OID30957	O14967	Neurology_II	CLGN	ENSG00000153132	4	140388453	140427661
CLIC5	CLIC5:Q9NZA1:OID30890:v1	Chloride intracellular channel protein 5	OID30890	Q9NZA1	Neurology_II	CLIC5	ENSG00000112782	6	45880827	46080348
CLINT1	CLINT1:Q14677:OID31182:v1	Clathrin interactor 1	OID31182	Q14677	Oncology_II	CLINT1	ENSG00000113282	5	157785743	157859145
CLIP2	CLIP2:Q9UDT6:OID20559:v1	CAP-Gly domain-containing linker protein 2	OID20559	Q9UDT6	Inflammation	CLIP2	ENSG00000106665	7	74289407	74405935
CLMP	CLMP:Q9H6B4:OID21419:v1	CXADR-like membrane protein	OID21419	Q9H6B4	Oncology	CLMP	ENSG00000166250	11	123069872	123195291
CLNS1A	CLNS1A:P54105:OID30929:v1	Methylosome subunit pICln	OID30929	P54105	Neurology_II	CLNS1A	ENSG00000074201	11	77514936	77637794
CLPP	CLPP:Q16740:OID20910:v1	ATP-dependent Clp protease proteolytic subunit, mitochondrial	OID20910	Q16740	Neurology	CLPP	ENSG00000125656	19	6361427	6370242
CLPS	CLPS:P04118:OID21156:v1	Colipase	OID21156	P04118	Neurology	CLPS	ENSG00000137392	6	35794982	35797344
CLSPN	CLSPN:Q9HAW4:OID20831:v1	Claspin	OID20831	Q9HAW4	Neurology	CLSPN	ENSG00000092853	1	35720218	35769978
CLSTN1	CLSTN1:O94985:OID20874:v1	Calsyntenin-1	OID20874	O94985	Neurology	CLSTN1	ENSG00000171603	1	9728926	9823984
CLSTN2	CLSTN2:Q9H4D0:OID20664:v1	Calsyntenin-2	OID20664	Q9H4D0	Inflammation	CLSTN2	ENSG00000158258	3	139935185	140577397
CLSTN3	CLSTN3:Q9BQT9:OID31092:v1	Calsyntenin-3	OID31092	Q9BQT9	Neurology_II	CLSTN3	ENSG00000139182	12	7129698	7158945
CLTA	CLTA:P09496:OID20118:v1	Clathrin light chain A	OID20118	P09496	Cardiometabolic	CLTA	ENSG00000122705	9	36190856	36304781
CLU	CLU:P10909:OID30732:v1	Clusterin	OID30732	P10909	Inflammation_II	CLU	ENSG00000120885	8	27596917	27614700
CLUL1	CLUL1:Q15846:OID20198:v1	Clusterin-like protein 1	OID20198	Q15846	Cardiometabolic	CLUL1	ENSG00000079101	18	596988	650334
CMC1	CMC1:Q7Z7K0:OID30360:v1	COX assembly mitochondrial protein homolog	OID30360	Q7Z7K0	Cardiometabolic_II	CMC1	ENSG00000187118	3	28241584	28325142
CMIP	CMIP:Q8IY22:OID31406:v1	C-Maf-inducing protein	OID31406	Q8IY22	Oncology_II	CMIP	ENSG00000153815	16	81444808	81711762
CNDP1	CNDP1:Q96KN2:OID20347:v1	Beta-Ala-His dipeptidase	OID20347	Q96KN2	Cardiometabolic	CNDP1	ENSG00000150656	18	74534500	74587212
CNGB3	CNGB3:Q9NQW8:OID30805:v1	Cyclic nucleotide-gated cation channel beta-3	OID30805	Q9NQW8	Neurology_II	CNGB3	ENSG00000170289	8	86553977	86743675
CNP	CNP:P09543:OID30285:v1	2',3'-cyclic-nucleotide 3'-phosphodiesterase	OID30285	P09543	Cardiometabolic_II	CNP	ENSG00000173786	17	41966763	41977740
CNPY2	CNPY2:Q9Y2B0:OID20069:v1	Protein canopy homolog 2	OID20069	Q9Y2B0	Cardiometabolic	CNPY2	ENSG00000257727	12	56309842	56316119
CNPY4	CNPY4:Q8N129:OID21317:v1	Protein canopy homolog 4	OID21317	Q8N129	Oncology	CNPY4	ENSG00000166997	7	100119634	100125508
CNST	CNST:Q6PJW8:OID20127:v1	Consortin	OID20127	Q6PJW8	Cardiometabolic	CNST	ENSG00000162852	1	246566444	246668595
CNTF	CNTF:P26441:OID30807:v1	Ciliary neurotrophic factor	OID30807	P26441	Neurology_II	CNTF	ENSG00000242689	11	58622665	58625733
CNTN1	CNTN1:Q12860:OID20307:v1	Contactin-1	OID20307	Q12860	Cardiometabolic	CNTN1	ENSG00000018236	12	40692439	41072415
CNTN2	CNTN2:Q02246:OID21426:v1	Contactin-2	OID21426	Q02246	Oncology	CNTN2	ENSG00000184144	1	205042937	205078289
CNTN3	CNTN3:Q9P232:OID21092:v1	Contactin-3	OID21092	Q9P232	Neurology	CNTN3	ENSG00000113805	3	74262568	74614659
CNTN4	CNTN4:Q8IWV2:OID21117:v1	Contactin-4	OID21117	Q8IWV2	Neurology	CNTN4	ENSG00000144619	3	2098813	3057959
CNTN5	CNTN5:O94779:OID21006:v1	Contactin-5	OID21006	O94779	Neurology	CNTN5	ENSG00000149972	11	99020949	100358885
CNTNAP2	CNTNAP2:Q9UHC6:OID20556:v1	Contactin-associated protein-like 2	OID20556	Q9UHC6	Inflammation	CNTNAP2	ENSG00000174469	7	146116002	148420998
CNTNAP4	CNTNAP4:Q9C0A0:OID30911:v1	Contactin-associated protein-like 4	OID30911	Q9C0A0	Neurology_II	CNTNAP4	ENSG00000152910	16	76277278	76560757
COCH	COCH:O43405:OID30305:v1	Cochlin	OID30305	O43405	Cardiometabolic_II	COCH	ENSG00000100473	14	30874514	30895065
COL15A1	COL15A1:P39059:OID30396:v1	Collagen alpha-1(XV) chain	OID30396	P39059	Cardiometabolic_II	COL15A1	ENSG00000204291	9	98943179	99070787
COL18A1	COL18A1:P39060:OID20332:v1	Collagen alpha-1(XVIII) chain	OID20332	P39060	Cardiometabolic	COL18A1	ENSG00000182871	21	45405165	45513720
COL1A1	COL1A1:P02452:OID20335:v1	Collagen alpha-1(I) chain	OID20335	P02452	Cardiometabolic	COL1A1	ENSG00000108821	17	50184101	50201632
COL24A1	COL24A1:Q17RW2:OID31464:v1	Collagen alpha-1(XXIV) chain	OID31464	Q17RW2	Oncology_II	COL24A1	ENSG00000171502	1	85729233	86156943
COL28A1	COL28A1:Q2UY09:OID30969:v1	Collagen alpha-1(XXVIII) chain	OID30969	Q2UY09	Neurology_II	COL28A1	ENSG00000215018	7	7356203	7535873
COL2A1	COL2A1:P02458:OID30286:v1	Collagen alpha-1(II) chain	OID30286	P02458	Cardiometabolic_II	COL2A1	ENSG00000139219	12	47972967	48004554
COL3A1	COL3A1:P02461:OID30379:v1	Collagen alpha-1(III) chain	OID30379	P02461	Cardiometabolic_II	COL3A1	ENSG00000168542	2	188974373	189012746
COL4A1	COL4A1:P02462:OID20208:v1	Collagen alpha-1(IV) chain	OID20208	P02462	Cardiometabolic	COL4A1	ENSG00000187498	13	110148963	110307202
COL4A4	COL4A4:P53420:OID31333:v1	Collagen alpha-4(IV) chain	OID31333	P53420	Oncology_II	COL4A4	ENSG00000081052	2	227002714	227164453
COL5A1	COL5A1:P20908:OID30587:v1	Collagen alpha-1(V) chain	OID30587	P20908	Inflammation_II	COL5A1	ENSG00000130635	9	134641803	134844843
COL6A3	COL6A3:P12111:OID20292:v1	Collagen alpha-3(VI) chain	OID20292	P12111	Cardiometabolic	COL6A3	ENSG00000163359	2	237324003	237414328
COL9A1	COL9A1:P20849:OID20550:v1	Collagen alpha-1(IX) chain	OID20550	P20849	Inflammation	COL9A1	ENSG00000112280	6	70216040	70303084
COL9A2	COL9A2:Q14055:OID31255:v1	Collagen alpha-2(IX) chain	OID31255	Q14055	Oncology_II	COL9A2	ENSG00000049089	1	40300489	40317813
COLEC12	COLEC12:Q5KU26:OID20738:v1	Collectin-12	OID20738	Q5KU26	Inflammation	COLEC12	ENSG00000158270	18	316737	500722
COMMD1	COMMD1:Q8N668:OID30222:v1	COMM domain-containing protein 1	OID30222	Q8N668	Cardiometabolic_II	COMMD1	ENSG00000173163	2	61888724	62147247
COMMD9	COMMD9:Q9P000:OID31390:v1	COMM domain-containing protein 9	OID31390	Q9P000	Oncology_II	COMMD9	ENSG00000110442	11	36269284	36289449
COMP	COMP:P49747:OID20405:v1	Cartilage oligomeric matrix protein	OID20405	P49747	Cardiometabolic	COMP	ENSG00000105664	19	18782773	18791305
COMT	COMT:P21964:OID20086:v1	Catechol O-methyltransferase	OID20086	P21964	Cardiometabolic	COMT	ENSG00000093010	22	19941371	19969975
COPB2	COPB2:P35606:OID30173:v1	Coatomer subunit beta'	OID30173	P35606	Cardiometabolic_II	COPB2	ENSG00000184432	3	139353946	139389736
COPE	COPE:O14579:OID20797:v1	Coatomer subunit epsilon	OID20797	O14579	Neurology	COPE	ENSG00000105669	19	18899514	18919387
COQ7	COQ7:Q99807:OID30217:v1	5-demethoxyubiquinone hydroxylase, mitochondrial	OID30217	Q99807	Cardiometabolic_II	COQ7	ENSG00000167186	16	19067614	19080095
CORO1A	CORO1A:P31146:OID20286:v1	Coronin-1A	OID20286	P31146	Cardiometabolic	CORO1A	ENSG00000102879	16	30182827	30189076
CORO6	CORO6:Q6QEF8:OID30870:v1	Coronin-6	OID30870	Q6QEF8	Neurology_II	CORO6	ENSG00000167549	17	29614756	29622912
COX5B	COX5B:P10606:OID21297:v1	Cytochrome c oxidase subunit 5B, mitochondrial	OID21297	P10606	Oncology	COX5B	ENSG00000135940	2	97646062	97648383
COX6B1	COX6B1:P14854:OID30317:v1	Cytochrome c oxidase subunit 6B1	OID30317	P14854	Cardiometabolic_II	COX6B1	ENSG00000126267	19	35648323	35658782
CPA1	CPA1:P15085:OID20280:v1	Carboxypeptidase A1	OID20280	P15085	Cardiometabolic	CPA1	ENSG00000091704	7	130380339	130388114
CPA2	CPA2:P48052:OID21060:v1	Carboxypeptidase A2	OID21060	P48052	Neurology	CPA2	ENSG00000158516	7	130266863	130289798
CPA4	CPA4:Q9UI42:OID30606:v1	Carboxypeptidase A4	OID30606	Q9UI42	Inflammation_II	CPA4	ENSG00000128510	7	130293134	130324180
CPB1	CPB1:P15086:OID20289:v1	Carboxypeptidase B	OID20289	P15086	Cardiometabolic	CPB1	ENSG00000153002	3	148791102	148860187
CPB2	CPB2:Q96IY4:OID30734:v1	Carboxypeptidase B2	OID30734	Q96IY4	Inflammation_II	CPB2	ENSG00000080618	13	46053186	46105033
CPE	CPE:P16870:OID21392:v1	Carboxypeptidase E	OID21392	P16870	Oncology	CPE	ENSG00000109472	4	165361194	165498547
CPLX2	CPLX2:Q6PUV4:OID31186:v1	Complexin-2	OID31186	Q6PUV4	Oncology_II	CPLX2	ENSG00000145920	5	175796310	175884021
CPM	CPM:P14384:OID21054:v1	Carboxypeptidase M	OID21054	P14384	Neurology	CPM	ENSG00000135678	12	68842197	68971570
CPOX	CPOX:P36551:OID30495:v1	Oxygen-dependent coproporphyrinogen-III oxidase, mitochondrial	OID30495	P36551	Inflammation_II	CPOX	ENSG00000080819	3	98579446	98593648
CPPED1	CPPED1:Q9BRF8:OID21053:v1	Serine/threonine-protein phosphatase CPPED1	OID21053	Q9BRF8	Neurology	CPPED1	ENSG00000103381	16	12659799	12803887
CPQ	CPQ:Q9Y646:OID30406:v1	Carboxypeptidase Q	OID30406	Q9Y646	Cardiometabolic_II	CPQ	ENSG00000104324	8	96645242	97149654
CPTP	CPTP:Q5TA50:OID30106:v1	Ceramide-1-phosphate transfer protein	OID30106	Q5TA50	Cardiometabolic_II	CPTP	ENSG00000224051	1	1324756	1328896
CPVL	CPVL:Q9H3G5:OID21435:v1	Probable serine carboxypeptidase CPVL	OID21435	Q9H3G5	Oncology	CPVL	ENSG00000106066	7	28995235	29195451
CPXM1	CPXM1:Q96SM3:OID21479:v1	Probable carboxypeptidase X1	OID21479	Q96SM3	Oncology	CPXM1	ENSG00000088882	20	2794074	2800627
CPXM2	CPXM2:Q8N436:OID30322:v1	Inactive carboxypeptidase-like protein X2	OID30322	Q8N436	Cardiometabolic_II	CPXM2	ENSG00000121898	10	123706207	123940267
CR1	CR1:P17927:OID30697:v1	Complement receptor type 1	OID30697	P17927	Inflammation_II	CR1	ENSG00000203710	1	207496147	207641765
CR2	CR2:P20023:OID20393:v1	Complement receptor type 2	OID20393	P20023	Cardiometabolic	CR2	ENSG00000117322	1	207453024	207489895
CRACR2A	CRACR2A:Q9BSW2:OID21249:v1	EF-hand calcium-binding domain-containing protein 4B	OID21249	Q9BSW2	Oncology	CRACR2A	ENSG00000130038	12	3606633	3764819
CRADD	CRADD:P78560:OID20923:v1	Death domain-containing protein CRADD	OID20923	P78560	Neurology	CRADD	ENSG00000169372	12	93677375	93894840
CREB3	CREB3:O43889:OID31188:v1	Cyclic AMP-responsive element-binding protein 3	OID31188	O43889	Oncology_II	CREB3	ENSG00000107175	9	35732598	35736999
CREBZF	CREBZF:Q9NS37:OID31206:v1	CREB/ATF bZIP transcription factor	OID31206	Q9NS37	Oncology_II	CREBZF	ENSG00000137504	11	85657742	85682908
CREG1	CREG1:O75629:OID21515:v1	Protein CREG1	OID21515	O75629	Oncology	CREG1	ENSG00000143162	1	167529117	167553805
CRELD1	CRELD1:Q96HD1:OID30619:v1	Protein disulfide isomerase CRELD1	OID30619	Q96HD1	Inflammation_II	CRELD1	ENSG00000163703	3	9933793	9945413
CRELD2	CRELD2:Q6UXH1:OID20751:v1	Protein disulfide isomerase CRELD2	OID20751	Q6UXH1	Inflammation	CRELD2	ENSG00000184164	22	49918167	49927540
CRH	CRH:P06850:OID21257:v1	Corticoliberin	OID21257	P06850	Oncology	CRH	ENSG00000147571	8	66176376	66178464
CRHBP	CRHBP:P24387:OID20747:v1	Corticotropin-releasing factor-binding protein	OID20747	P24387	Inflammation	CRHBP	ENSG00000145708	5	76953045	76981158
CRHR1	CRHR1:P34998:OID20055:v1	Corticotropin-releasing factor receptor 1	OID20055	P34998	Cardiometabolic	CRHR1	ENSG00000120088	17	45784277	45835828
CRIM1	CRIM1:Q9NZV1:OID20701:v1	Cysteine-rich motor neuron 1 protein	OID20701	Q9NZV1	Inflammation	CRIM1	ENSG00000150938	2	36355778	36551135
CRIP2	CRIP2:P52943:OID20901:v1	Cysteine-rich protein 2	OID20901	P52943	Neurology	CRIP2	ENSG00000182809	14	105472962	105480162
CRISP2	CRISP2:P16562:OID21456:v1	Cysteine-rich secretory protein 2	OID21456	P16562	Oncology	CRISP2	ENSG00000124490	6	49692358	49713590
CRISP3	CRISP3:P54108:OID30715:v1	Cysteine-rich secretory protein 3	OID30715	P54108	Inflammation_II	CRISP3	ENSG00000096006	6	49727376	49744437
CRKL	CRKL:P46109:OID20742:v1	Crk-like protein	OID20742	P46109	Inflammation	CRKL	ENSG00000099942	22	20917407	20953747
CRLF1	CRLF1:O75462:OID20699:v1	Cytokine receptor-like factor 1	OID20699	O75462	Inflammation	CRLF1	ENSG00000006016	19	18572220	18607741
CRNN	CRNN:Q9UBG3:OID21427:v1	Cornulin	OID21427	Q9UBG3	Oncology	CRNN	ENSG00000143536	1	152409243	152414263
CRTAC1	CRTAC1:Q9NQ79:OID20279:v1	Cartilage acidic protein 1	OID20279	Q9NQ79	Cardiometabolic	CRTAC1	ENSG00000095713	10	97865000	98030828
CRTAM	CRTAM:O95727:OID20914:v1	Cytotoxic and regulatory T-cell molecule	OID20914	O95727	Neurology	CRTAM	ENSG00000109943	11	122838500	122872643
CRTAP	CRTAP:O75718:OID30902:v1	Cartilage-associated protein	OID30902	O75718	Neurology_II	CRTAP	ENSG00000170275	3	33114014	33147773
CRX	CRX:O43186:OID20070:v1	Cone-rod homeobox protein	OID20070	O43186	Cardiometabolic	CRX	ENSG00000105392	19	47819779	47843330
CRYBB1	CRYBB1:P53674:OID30319:v1	Beta-crystallin B1	OID30319	P53674	Cardiometabolic_II	CRYBB1	ENSG00000100122	22	26599278	26618027
CRYBB2	CRYBB2:P43320:OID31081:v1	Beta-crystallin B2	OID31081	P43320	Neurology_II	CRYBB2	ENSG00000244752	22	25212564	25231870
CRYGD	CRYGD:P07320:OID31144:v1	Gamma-crystallin D	OID31144	P07320	Neurology_II	CRYGD	ENSG00000118231	2	208121607	208124524
CRYM	CRYM:Q14894:OID30815:v1	Ketimine reductase mu-crystallin	OID30815	Q14894	Neurology_II	CRYM	ENSG00000103316	16	21238874	21303083
CRYZL1	CRYZL1:O95825:OID30272:v1	Quinone oxidoreductase-like protein 1	OID30272	O95825	Cardiometabolic_II	CRYZL1	ENSG00000205758	21	33589341	33643926
CSDE1	CSDE1:O75534:OID30183:v1	Cold shock domain-containing protein E1	OID30183	O75534	Cardiometabolic_II	CSDE1	ENSG00000009307	1	114716913	114758676
CSF1	CSF1:P09603:OID20719:v1	Macrophage colony-stimulating factor 1	OID20719	P09603	Inflammation	CSF1	ENSG00000184371	1	109910242	109930992
CSF1R	CSF1R:P07333:OID30681:v1	Macrophage colony-stimulating factor 1 receptor	OID30681	P07333	Inflammation_II	CSF1R	ENSG00000182578	5	150053291	150113372
CSF2	CSF2:P04141:OID30072:v1	Granulocyte-macrophage colony-stimulating factor	OID30072	P04141	Cardiometabolic_II	CSF2	ENSG00000164400	5	132073789	132076170
CSF2RA	CSF2RA:P15509:OID20915:v1	Granulocyte-macrophage colony-stimulating factor receptor subunit alpha	OID20915	P15509	Neurology	CSF2RA	ENSG00000198223	X	1268793	1325373
CSF2RB	CSF2RB:P32927:OID30553:v1	Cytokine receptor common subunit beta	OID30553	P32927	Inflammation_II	CSF2RB	ENSG00000100368	22	36913628	36940439
CSF3	CSF3:P09919:OID20491:v1	Granulocyte colony-stimulating factor	OID20491	P09919	Inflammation	CSF3	ENSG00000108342	17	40015361	40017813
CSF3R	CSF3R:Q99062:OID30527:v1	Granulocyte colony-stimulating factor receptor	OID30527	Q99062	Inflammation_II	CSF3R	ENSG00000119535	1	36466043	36483278
CSH1	CSH1:P0DML2:OID30667:v1	Chorionic somatomammotropin hormone 1	OID30667	P0DML2	Inflammation_II	CSH1	ENSG00000136488	17	63894909	63896661
CSNK1D	CSNK1D:P48730:OID30492:v1	Casein kinase I isoform delta	OID30492	P48730	Inflammation_II	CSNK1D	ENSG00000141551	17	82239023	82273700
CSNK2A1	CSNK2A1:P68400:OID31053:v1	Casein kinase II subunit alpha	OID31053	P68400	Neurology_II	CSNK2A1	ENSG00000101266	20	472498	543835
CSPG4	CSPG4:Q6UVK1:OID30397:v1	Chondroitin sulfate proteoglycan 4	OID30397	Q6UVK1	Cardiometabolic_II	CSPG4	ENSG00000173546	15	75674322	75712848
CSPG5	CSPG5:O95196:OID30843:v1	Chondroitin sulfate proteoglycan 5	OID30843	O95196	Neurology_II	CSPG5	ENSG00000114646	3	47562238	47580792
CSRP3	CSRP3:P50461:OID30176:v1	Cysteine and glycine-rich protein 3	OID30176	P50461	Cardiometabolic_II	CSRP3	ENSG00000129170	11	19182030	19210571
CST1	CST1:P01037:OID30581:v1	Cystatin-SN	OID30581	P01037	Inflammation_II	CST1	ENSG00000170373	20	23747562	23751268
CST3	CST3:P01034:OID20400:v1	Cystatin-C	OID20400	P01034	Cardiometabolic	CST3	ENSG00000101439	20	23626706	23638473
CST5	CST5:P28325:OID20995:v1	Cystatin-D	OID20995	P28325	Neurology	CST5	ENSG00000170367	20	23875934	23879748
CST6	CST6:Q15828:OID20293:v1	Cystatin-M	OID20293	Q15828	Cardiometabolic	CST6	ENSG00000175315	11	66012008	66013505
CST7	CST7:O76096:OID20704:v1	Cystatin-F	OID20704	O76096	Inflammation	CST7	ENSG00000077984	20	24949269	24959928
CSTB	CSTB:P04080:OID20294:v1	Cystatin-B	OID20294	P04080	Cardiometabolic	CSTB	ENSG00000160213	21	43772511	43776330
CTAG1A_CTAG1B	CTAG1A_CTAG1B:P78358:OID31299:v1	Cancer/testis antigen 1	OID31299	P78358	Oncology_II	CTAG1A	ENSG00000268651	X	154585133	154586816
CTAG1A_CTAG1B	CTAG1A_CTAG1B:P78358:OID31299:v1	Cancer/testis antigen 1	OID31299	P78358	Oncology_II	CTAG1B	ENSG00000184033	X	154617609	154619282
CTBS	CTBS:Q01459:OID30710:v1	Di-N-acetylchitobiase	OID30710	Q01459	Inflammation_II	CTBS	ENSG00000117151	1	84549611	84574480
CTF1	CTF1:Q16619:OID20061:v1	Cardiotrophin-1	OID20061	Q16619	Cardiometabolic	CTF1	ENSG00000150281	16	30896614	30903547
CTHRC1	CTHRC1:Q96CG8:OID30393:v1	Collagen triple helix repeat-containing protein 1	OID30393	Q96CG8	Cardiometabolic_II	CTHRC1	ENSG00000164932	8	103371538	103382989
CTLA4	CTLA4:P16410:OID30363:v1	Cytotoxic T-lymphocyte protein 4	OID30363	P16410	Cardiometabolic_II	CTLA4	ENSG00000163599	2	203853888	203873965
CTNNA1	CTNNA1:P35221:OID30800:v1	Catenin alpha-1	OID30800	P35221	Neurology_II	CTNNA1	ENSG00000044115	5	138610967	138935034
CTRB1	CTRB1:P17538:OID21150:v1	Chymotrypsinogen B	OID21150	P17538	Neurology	CTRB1	ENSG00000168925	16	75218988	75226338
CTRC	CTRC:Q99895:OID20752:v1	Chymotrypsin-C	OID20752	Q99895	Inflammation	CTRC	ENSG00000162438	1	15438442	15449242
CTRL	CTRL:P40313:OID31157:v1	Chymotrypsin-like protease CTRL-1	OID31157	P40313	Neurology_II	CTRL	ENSG00000141086	16	67927640	67932365
CTSB	CTSB:P07858:OID20276:v1	Cathepsin B	OID20276	P07858	Cardiometabolic	CTSB	ENSG00000164733	8	11842524	11869533
CTSC	CTSC:P53634:OID20679:v1	Dipeptidyl peptidase 1	OID20679	P53634	Inflammation	CTSC	ENSG00000109861	11	88265069	88359684
CTSD	CTSD:P07339:OID20358:v1	Cathepsin D	OID20358	P07339	Cardiometabolic	CTSD	ENSG00000117984	11	1752752	1764573
CTSE	CTSE:P14091:OID30628:v1	Cathepsin E	OID30628	P14091	Inflammation_II	CTSE	ENSG00000196188	1	206008535	206023909
CTSF	CTSF:Q9UBX1:OID21500:v1	Cathepsin F	OID21500	Q9UBX1	Oncology	CTSF	ENSG00000174080	11	66563464	66568879
CTSH	CTSH:P09668:OID20113:v1	Pro-cathepsin H	OID20113	P09668	Cardiometabolic	CTSH	ENSG00000103811	15	78921058	78949574
CTSL	CTSL:P07711:OID20228:v1	Cathepsin L1	OID20228	P07711	Cardiometabolic	CTSL	ENSG00000135047	9	87724051	87731469
CTSO	CTSO:P43234:OID20660:v1	Cathepsin O	OID20660	P43234	Inflammation	CTSO	ENSG00000256043	4	155921580	155953912
CTSS	CTSS:P25774:OID21056:v1	Cathepsin S	OID21056	P25774	Neurology	CTSS	ENSG00000163131	1	150730079	150765957
CTSV	CTSV:O60911:OID21405:v1	Cathepsin L2	OID21405	O60911	Oncology	CTSV	ENSG00000136943	9	97029677	97156556
CTSZ	CTSZ:Q9UBR2:OID20365:v1	Cathepsin Z	OID20365	Q9UBR2	Cardiometabolic	CTSZ	ENSG00000101160	20	58985686	59008238
CUZD1	CUZD1:Q86UP6:OID30914:v1	CUB and zona pellucida-like domain-containing protein 1	OID30914	Q86UP6	Neurology_II	CUZD1	ENSG00000138161	10	122832158	122846175
CWC15	CWC15:Q9P013:OID31479:v1	Spliceosome-associated protein CWC15 homolog	OID31479	Q9P013	Oncology_II	CWC15	ENSG00000150316	11	94962620	94973586
CX3CL1	CX3CL1:P78423:OID20976:v1	Fractalkine	OID20976	P78423	Neurology	CX3CL1	ENSG00000006210	16	57372477	57385044
CXADR	CXADR:P78310:OID20561:v1	Coxsackievirus and adenovirus receptor	OID20561	P78310	Inflammation	CXADR	ENSG00000154639	21	17513043	17593579
CXCL1	CXCL1:P09341:OID20762:v1	Growth-regulated alpha protein	OID20762	P09341	Inflammation	CXCL1	ENSG00000163739	4	73869393	73871308
CXCL10	CXCL10:P02778:OID20697:v1	C-X-C motif chemokine 10	OID20697	P02778	Inflammation	CXCL10	ENSG00000169245	4	76021118	76023497
CXCL11	CXCL11:O14625:OID21042:v1	C-X-C motif chemokine 11	OID21042	O14625	Neurology	CXCL11	ENSG00000169248	4	76033682	76041415
CXCL12	CXCL12:P48061:OID20464:v1	Stromal cell-derived factor 1	OID20464	P48061	Inflammation	CXCL12	ENSG00000107562	10	44370165	44386493
CXCL13	CXCL13:O43927:OID21024:v1	C-X-C motif chemokine 13	OID21024	O43927	Neurology	CXCL13	ENSG00000156234	4	77511753	77611834
CXCL14	CXCL14:O95715:OID20458:v1	C-X-C motif chemokine 14	OID20458	O95715	Inflammation	CXCL14	ENSG00000145824	5	135570679	135579279
CXCL16	CXCL16:Q9H2A7:OID20282:v1	C-X-C motif chemokine 16	OID20282	Q9H2A7	Cardiometabolic	CXCL16	ENSG00000161921	17	4733533	4739928
CXCL17	CXCL17:Q6UXB2:OID20622:v1	C-X-C motif chemokine 17	OID20622	Q6UXB2	Inflammation	CXCL17	ENSG00000189377	19	42428278	42442946
CXCL3	CXCL3:P19876:OID20788:v1	C-X-C motif chemokine 3	OID20788	P19876	Inflammation	CXCL3	ENSG00000163734	4	74036589	74038807
CXCL5	CXCL5:P42830:OID20207:v1	C-X-C motif chemokine 5	OID20207	P42830	Cardiometabolic	CXCL5	ENSG00000163735	4	73995642	73998677
CXCL6	CXCL6:P80162:OID20613:v1	C-X-C motif chemokine 6	OID20613	P80162	Inflammation	CXCL6	ENSG00000124875	4	73836640	73849064
CXCL8	CXCL8:P10145:OID20153:v1	Interleukin-8	OID20153	P10145	Cardiometabolic	CXCL8	ENSG00000169429	4	73740519	73747379
CXCL8	CXCL8:P10145:OID20631:v1	Interleukin-8	OID20631	P10145	Inflammation	CXCL8	ENSG00000169429	4	73740519	73747379
CXCL8	CXCL8:P10145:OID20997:v1	Interleukin-8	OID20997	P10145	Neurology	CXCL8	ENSG00000169429	4	73740519	73747379
CXCL8	CXCL8:P10145:OID21430:v1	Interleukin-8	OID21430	P10145	Oncology	CXCL8	ENSG00000169429	4	73740519	73747379
CXCL9	CXCL9:Q07325:OID20675:v1	C-X-C motif chemokine 9	OID20675	Q07325	Inflammation	CXCL9	ENSG00000138755	4	76001275	76007509
CYB5A	CYB5A:P00167:OID31171:v1	Cytochrome b5	OID31171	P00167	Oncology_II	CYB5A	ENSG00000166347	18	74250846	74291973
CYB5R2	CYB5R2:Q6BCY4:OID31512:v1	NADH-cytochrome b5 reductase 2	OID31512	Q6BCY4	Oncology_II	CYB5R2	ENSG00000166394	11	7665100	7677222
CYP24A1	CYP24A1:Q07973:OID30091:v1	1,25-dihydroxyvitamin D(3) 24-hydroxylase, mitochondrial	OID30091	Q07973	Cardiometabolic_II	CYP24A1	ENSG00000019186	20	54153446	54173986
CYTH3	CYTH3:O43739:OID31208:v1	Cytohesin-3	OID31208	O43739	Oncology_II	CYTH3	ENSG00000008256	7	6161779	6272644
CYTL1	CYTL1:Q9NRR1:OID30374:v1	Cytokine-like protein 1	OID30374	Q9NRR1	Cardiometabolic_II	CYTL1	ENSG00000170891	4	5014586	5019458
DAAM1	DAAM1:Q9Y4D1:OID30664:v1	Disheveled-associated activator of morphogenesis 1	OID30664	Q9Y4D1	Inflammation_II	DAAM1	ENSG00000100592	14	59188646	59371405
DAB2	DAB2:P98082:OID21428:v1	Disabled homolog 2	OID21428	P98082	Oncology	DAB2	ENSG00000153071	5	39371675	39462300
DAG1	DAG1:Q14118:OID20774:v1	Dystroglycan	OID20774	Q14118	Inflammation	DAG1	ENSG00000173402	3	49468713	49535618
DAND5	DAND5:Q8N907:OID30420:v1	DAN domain family member 5	OID30420	Q8N907	Inflammation_II	DAND5	ENSG00000179284	19	12965159	12974760
DAPK2	DAPK2:Q9UIK4:OID30505:v1	Death-associated protein kinase 2	OID30505	Q9UIK4	Inflammation_II	DAPK2	ENSG00000035664	15	63907036	64072033
DAPP1	DAPP1:Q9UN19:OID20524:v1	Dual adapter for phosphotyrosine and 3-phosphotyrosine and 3-phosphoinositide	OID20524	Q9UN19	Inflammation	DAPP1	ENSG00000070190	4	99816827	99870190
DARS1	DARS1:P14868:OID20903:v1	Aspartate--tRNA ligase, cytoplasmic	OID20903	P14868	Neurology	DARS1	ENSG00000115866	2	135905881	135986100
DBH	DBH:P09172:OID30703:v1	Dopamine beta-hydroxylase	OID30703	P09172	Inflammation_II	DBH	ENSG00000123454	9	133636363	133659329
DBI	DBI:P07108:OID21143:v1	Acyl-CoA-binding protein	OID21143	P07108	Neurology	DBI	ENSG00000155368	2	119366924	119372550
DBN1	DBN1:Q16643:OID30549:v1	Drebrin	OID30549	Q16643	Inflammation_II	DBN1	ENSG00000113758	5	177456608	177474401
DBNL	DBNL:Q9UJU6:OID20681:v1	Drebrin-like protein	OID20681	Q9UJU6	Inflammation	DBNL	ENSG00000136279	7	44044640	44069456
DCBLD2	DCBLD2:Q96PD2:OID21474:v1	Discoidin, CUB and LCCL domain-containing protein 2	OID21474	Q96PD2	Oncology	DCBLD2	ENSG00000057019	3	98795941	98901695
DCC	DCC:P43146:OID30953:v1	Netrin receptor DCC	OID30953	P43146	Neurology_II	DCC	ENSG00000187323	18	52340197	53535899
DCDC2C	DCDC2C:A8MYV0:OID31235:v1	Doublecortin domain-containing protein 2C	OID31235	A8MYV0	Oncology_II	DCDC2C	ENSG00000214866	2	3703575	3848008
DCLRE1C	DCLRE1C:Q96SD1:OID31240:v1	Protein artemis	OID31240	Q96SD1	Oncology_II	DCLRE1C	ENSG00000152457	10	14897359	14954432
DCN	DCN:P07585:OID20106:v1	Decorin	OID20106	P07585	Cardiometabolic	DCN	ENSG00000011465	12	91140484	91183217
DCTD	DCTD:P32321:OID30657:v1	Deoxycytidylate deaminase	OID30657	P32321	Inflammation_II	DCTD	ENSG00000129187	4	182890060	182917936
DCTN1	DCTN1:Q14203:OID21399:v1	Dynactin subunit 1	OID21399	Q14203	Oncology	DCTN1	ENSG00000204843	2	74361154	74392087
DCTN2	DCTN2:Q13561:OID21334:v1	Dynactin subunit 2	OID21334	Q13561	Oncology	DCTN2	ENSG00000175203	12	57529633	57547224
DCTN6	DCTN6:O00399:OID20879:v1	Dynactin subunit 6	OID20879	O00399	Neurology	DCTN6	ENSG00000104671	8	30156319	30183639
DCTPP1	DCTPP1:Q9H773:OID20148:v1	dCTP pyrophosphatase 1	OID20148	Q9H773	Cardiometabolic	DCTPP1	ENSG00000179958	16	30423615	30430030
DCUN1D1	DCUN1D1:Q96GG9:OID30830:v1	DCN1-like protein 1	OID30830	Q96GG9	Neurology_II	DCUN1D1	ENSG00000043093	3	182938074	182985953
DCUN1D2	DCUN1D2:Q6PH85:OID31231:v1	DCN1-like protein 2	OID31231	Q6PH85	Oncology_II	DCUN1D2	ENSG00000150401	13	113455819	113490951
DCXR	DCXR:Q7Z4W1:OID21480:v1	L-xylulose reductase	OID21480	Q7Z4W1	Oncology	DCXR	ENSG00000169738	17	82035136	82037709
DDA1	DDA1:Q9BW61:OID30126:v1	DET1- and DDB1-associated protein 1	OID30126	Q9BW61	Cardiometabolic_II	DDA1	ENSG00000130311	19	17309518	17323298
DDAH1	DDAH1:O94760:OID21299:v1	N(G),N(G)-dimethylarginine dimethylaminohydrolase 1	OID21299	O94760	Oncology	DDAH1	ENSG00000153904	1	85318481	85578363
DDC	DDC:P20711:OID20215:v1	Aromatic-L-amino-acid decarboxylase	OID20215	P20711	Cardiometabolic	DDC	ENSG00000132437	7	50458436	50565405
DDHD2	DDHD2:O94830:OID31043:v1	Phospholipase DDHD2	OID31043	O94830	Neurology_II	DDHD2	ENSG00000085788	8	38225218	38275558
DDI2	DDI2:Q5TDH0:OID30602:v1	Protein DDI1 homolog 2	OID30602	Q5TDH0	Inflammation_II	DDI2	ENSG00000197312	1	15617458	15669044
DDR1	DDR1:Q08345:OID21009:v1	Epithelial discoidin domain-containing receptor 1	OID21009	Q08345	Neurology	DDR1	ENSG00000204580	6	30876421	30900156
DDT	DDT:P30046:OID30372:v1	D-dopachrome decarboxylase	OID30372	P30046	Cardiometabolic_II	DDT	ENSG00000099977	22	23970542	23980525
DDX1	DDX1:Q92499:OID31518:v1	ATP-dependent RNA helicase DDX1	OID31518	Q92499	Oncology_II	DDX1	ENSG00000079785	2	15591178	15634346
DDX25	DDX25:Q9UHL0:OID30892:v1	ATP-dependent RNA helicase DDX25	OID30892	Q9UHL0	Neurology_II	DDX25	ENSG00000109832	11	125903348	125943702
DDX39A	DDX39A:O00148:OID30494:v1	ATP-dependent RNA helicase DDX39A	OID30494	O00148	Inflammation_II	DDX39A	ENSG00000123136	19	14408798	14419383
DDX4	DDX4:Q9NQI0:OID30431:v1	Probable ATP-dependent RNA helicase DDX4	OID30431	Q9NQI0	Inflammation_II	DDX4	ENSG00000152670	5	55738017	55817157
DDX53	DDX53:Q86TM3:OID30944:v1	Probable ATP-dependent RNA helicase DDX53	OID30944	Q86TM3	Neurology_II	DDX53	ENSG00000184735	X	22999960	23003589
DDX58	DDX58:O95786:OID21226:v1	Antiviral innate immune response receptor RIG-I	OID21226	O95786	Oncology	DDX58	ENSG00000107201	9	32455302	32526208
DECR1	DECR1:Q16698:OID20579:v1	2,4-dienoyl-CoA reductase, mitochondrial	OID20579	Q16698	Inflammation	DECR1	ENSG00000104325	8	90001405	90053633
DEFA1_DEFA1B	DEFA1_DEFA1B:P59665:OID20344:v1	Neutrophil defensin 1	OID20344	P59665	Cardiometabolic	DEFA1	ENSG00000206047	8	6977649	6980092
DEFA1_DEFA1B	DEFA1_DEFA1B:P59665:OID20344:v1	Neutrophil defensin 1	OID20344	P59665	Cardiometabolic	DEFA1B	ENSG00000240247	8	6996766	6999198
DEFB103A_DEFB103B	DEFB103A_DEFB103B:P81534:OID30534:v1	Beta-defensin 103	OID30534	P81534	Inflammation_II	DEFB103A	ENSG00000176797	8	7881392	7882663
DEFB103A_DEFB103B	DEFB103A_DEFB103B:P81534:OID30534:v1	Beta-defensin 103	OID30534	P81534	Inflammation_II	DEFB103B	ENSG00000177243	8	7428888	7430348
DEFB104A_DEFB104B	DEFB104A_DEFB104B:Q8WTQ1:OID30849:v1	Beta-defensin 104	OID30849	Q8WTQ1	Neurology_II	DEFB104A	ENSG00000176782	8	7836436	7841242
DEFB104A_DEFB104B	DEFB104A_DEFB104B:Q8WTQ1:OID30849:v1	Beta-defensin 104	OID30849	Q8WTQ1	Neurology_II	DEFB104B	ENSG00000177023	8	7470308	7475082
DEFB116	DEFB116:Q30KQ4:OID30823:v1	Beta-defensin 116	OID30823	Q30KQ4	Neurology_II	DEFB116	ENSG00000215545	20	31303212	31308585
DEFB118	DEFB118:Q96PH6:OID30858:v1	Beta-defensin 118	OID30858	Q96PH6	Neurology_II	DEFB118	ENSG00000131068	20	31368601	31373923
DEFB4A_DEFB4B	DEFB4A_DEFB4B:O15263:OID21373:v1	Beta-defensin 4A	OID21373	O15263	Oncology	DEFB4A	ENSG00000171711	8	7894677	7896716
DEFB4A_DEFB4B	DEFB4A_DEFB4B:O15263:OID21373:v1	Beta-defensin 4A	OID21373	O15263	Oncology	DEFB4B	ENSG00000177257	8	7414855	7416863
DENND2B	DENND2B:P78524:OID30050:v1	DENN domain-containing protein 2B	OID30050	P78524	Cardiometabolic_II	DENND2B	ENSG00000166444	11	8693351	8910951
DENR	DENR:O43583:OID30493:v1	Density-regulated protein	OID30493	O43583	Inflammation_II	DENR	ENSG00000139726	12	122752824	122771064
DFFA	DFFA:O00273:OID20620:v1	DNA fragmentation factor subunit alpha	OID20620	O00273	Inflammation	DFFA	ENSG00000160049	1	10456522	10472529
DGCR6	DGCR6:Q14129:OID30859:v1	Protein DGCR6	OID30859	Q14129	Neurology_II	DGCR6	ENSG00000183628	22	18906028	18914238
DGKA	DGKA:P23743:OID30546:v1	Diacylglycerol kinase alpha	OID30546	P23743	Inflammation_II	DGKA	ENSG00000065357	12	55927319	55954027
DGKZ	DGKZ:Q13574:OID20466:v1	Diacylglycerol kinase zeta	OID20466	Q13574	Inflammation	DGKZ	ENSG00000149091	11	46332905	46380554
DHODH	DHODH:Q02127:OID30137:v1	Dihydroorotate dehydrogenase	OID30137	Q02127	Cardiometabolic_II	DHODH	ENSG00000102967	16	72008588	72027664
DHPS	DHPS:P49366:OID31357:v1	Deoxyhypusine synthase	OID31357	P49366	Oncology_II	DHPS	ENSG00000095059	19	12675717	12681880
DHRS4L2	DHRS4L2:Q6PKH6:OID31072:v1	Dehydrogenase/reductase SDR family member 4-like 2	OID31072	Q6PKH6	Neurology_II	DHRS4L2	ENSG00000187630	14	23969874	24006408
DIABLO	DIABLO:Q9NR28:OID20184:v1	Diablo homolog, mitochondrial	OID20184	Q9NR28	Cardiometabolic	DIABLO	ENSG00000184047	12	122207668	122226062
DIPK1C	DIPK1C:Q0P6D2:OID30932:v1	Divergent protein kinase domain 1C	OID30932	Q0P6D2	Neurology_II	DIPK1C	ENSG00000187773	18	74434775	74457944
DIPK2B	DIPK2B:Q9H7Y0:OID30582:v1	Divergent protein kinase domain 2B	OID30582	Q9H7Y0	Inflammation_II	DIPK2B	ENSG00000147113	X	45148373	45200901
DKK1	DKK1:O94907:OID21066:v1	Dickkopf-related protein 1	OID21066	O94907	Neurology	DKK1	ENSG00000107984	10	52314281	52318042
DKK3	DKK3:Q9UBP4:OID20264:v1	Dickkopf-related protein 3	OID20264	Q9UBP4	Cardiometabolic	DKK3	ENSG00000050165	11	11956207	12009769
DKK4	DKK4:Q9UBT3:OID20934:v1	Dickkopf-related protein 4	OID20934	Q9UBT3	Neurology	DKK4	ENSG00000104371	8	42374063	42377229
DKKL1	DKKL1:Q9UK85:OID21313:v1	Dickkopf-like protein 1	OID21313	Q9UK85	Oncology	DKKL1	ENSG00000104901	19	49361783	49375116
DLG4	DLG4:P78352:OID31071:v1	Disks large homolog 4	OID31071	P78352	Neurology_II	DLG4	ENSG00000132535	17	7187187	7219836
DLGAP5	DLGAP5:Q15398:OID30976:v1	Disks large-associated protein 5	OID30976	Q15398	Neurology_II	DLGAP5	ENSG00000126787	14	55148112	55191608
DLK1	DLK1:P80370:OID20295:v1	Protein delta homolog 1	OID20295	P80370	Cardiometabolic	DLK1	ENSG00000185559	14	100725705	100738224
DLL1	DLL1:O00548:OID21525:v1	Delta-like protein 1	OID21525	O00548	Oncology	DLL1	ENSG00000198719	6	170282206	170306565
DLL4	DLL4:Q9NR61:OID30255:v1	Delta-like protein 4	OID30255	Q9NR61	Cardiometabolic_II	DLL4	ENSG00000128917	15	40929340	40939073
DMD	DMD:P11532:OID30223:v1	Dystrophin	OID30223	P11532	Cardiometabolic_II	DMD	ENSG00000198947	X	31097677	33339609
DMP1	DMP1:Q13316:OID30213:v1	Dentin matrix acidic phosphoprotein 1	OID30213	Q13316	Cardiometabolic_II	DMP1	ENSG00000152592	4	87650280	87664361
DNAJA1	DNAJA1:P31689:OID31204:v1	DnaJ homolog subfamily A member 1	OID31204	P31689	Oncology_II	DNAJA1	ENSG00000086061	9	33025273	33039907
DNAJA2	DNAJA2:O60884:OID20627:v1	DnaJ homolog subfamily A member 2	OID20627	O60884	Inflammation	DNAJA2	ENSG00000069345	16	46955362	46973674
DNAJA4	DNAJA4:Q8WW22:OID31130:v1	DnaJ homolog subfamily A member 4	OID31130	Q8WW22	Neurology_II	DNAJA4	ENSG00000140403	15	78264086	78282196
DNAJB1	DNAJB1:P25685:OID21363:v1	DnaJ homolog subfamily B member 1	OID21363	P25685	Oncology	DNAJB1	ENSG00000132002	19	14513789	14560391
DNAJB14	DNAJB14:Q8TBM8:OID31434:v1	DnaJ homolog subfamily B member 14	OID31434	Q8TBM8	Oncology_II	DNAJB14	ENSG00000164031	4	99896248	99946618
DNAJB2	DNAJB2:P25686:OID30661:v1	DnaJ homolog subfamily B member 2	OID30661	P25686	Inflammation_II	DNAJB2	ENSG00000135924	2	219279342	219286898
DNAJB6	DNAJB6:O75190:OID30613:v1	DnaJ homolog subfamily B member 6	OID30613	O75190	Inflammation_II	DNAJB6	ENSG00000105993	7	157335381	157417439
DNAJB8	DNAJB8:Q8NHS0:OID20093:v1	DnaJ homolog subfamily B member 8	OID20093	Q8NHS0	Cardiometabolic	DNAJB8	ENSG00000179407	3	128462437	128466968
DNAJC21	DNAJC21:Q5F1R6:OID31104:v1	DnaJ homolog subfamily C member 21	OID31104	Q5F1R6	Neurology_II	DNAJC21	ENSG00000168724	5	34929559	34958964
DNAJC6	DNAJC6:O75061:OID30247:v1	Putative tyrosine-protein phosphatase auxilin	OID30247	O75061	Cardiometabolic_II	DNAJC6	ENSG00000116675	1	65248219	65415871
DNAJC9	DNAJC9:Q8WXX5:OID31472:v1	DnaJ homolog subfamily C member 9	OID31472	Q8WXX5	Oncology_II	DNAJC9	ENSG00000213551	10	73183362	73247255
DNER	DNER:Q8NFT8:OID20712:v1	Delta and Notch-like epidermal growth factor-related receptor	OID20712	Q8NFT8	Inflammation	DNER	ENSG00000187957	2	229357629	229714555
DNLZ	DNLZ:Q5SXM8:OID30822:v1	DNL-type zinc finger protein	OID30822	Q5SXM8	Neurology_II	DNLZ	ENSG00000213221	9	136359480	136363744
DNM1	DNM1:Q05193:OID31458:v1	Dynamin-1	OID31458	Q05193	Oncology_II	DNM1	ENSG00000106976	9	128191655	128255248
DNM3	DNM3:Q9UQ16:OID31000:v1	Dynamin-3	OID31000	Q9UQ16	Neurology_II	DNM3	ENSG00000197959	1	171817887	172418466
DNMBP	DNMBP:Q6XZF7:OID20956:v1	Dynamin-binding protein	OID20956	Q6XZF7	Neurology	DNMBP	ENSG00000107554	10	99875577	100009947
DNPEP	DNPEP:Q9ULA0:OID31118:v1	Aspartyl aminopeptidase	OID31118	Q9ULA0	Neurology_II	DNPEP	ENSG00000123992	2	219372029	219400022
DNPH1	DNPH1:O43598:OID20744:v1	2'-deoxynucleoside 5'-phosphate N-hydrolase 1	OID20744	O43598	Inflammation	DNPH1	ENSG00000112667	6	43225629	43229481
DOC2B	DOC2B:Q14184:OID30927:v1	Double C2-like domain-containing protein beta	OID30927	Q14184	Neurology_II	DOC2B	ENSG00000272636	17	142789	181650
DOCK9	DOCK9:Q9BZ29:OID30836:v1	Dedicator of cytokinesis protein 9	OID30836	Q9BZ29	Neurology_II	DOCK9	ENSG00000088387	13	98793429	99086625
DOK1	DOK1:Q99704:OID31111:v1	Docking protein 1	OID31111	Q99704	Neurology_II	DOK1	ENSG00000115325	2	74549026	74557551
DOK2	DOK2:O60496:OID20138:v1	Docking protein 2	OID20138	O60496	Cardiometabolic	DOK2	ENSG00000147443	8	21908873	21913690
DPEP1	DPEP1:P16444:OID20897:v1	Dipeptidase 1	OID20897	P16444	Neurology	DPEP1	ENSG00000015413	16	89613308	89638456
DPEP2	DPEP2:Q9H4A9:OID21305:v1	Dipeptidase 2	OID21305	Q9H4A9	Oncology	DPEP2	ENSG00000167261	16	67987394	68000586
DPP10	DPP10:Q8N608:OID20527:v1	Inactive dipeptidyl peptidase 10	OID20527	Q8N608	Inflammation	DPP10	ENSG00000175497	2	114442299	115845780
DPP4	DPP4:P27487:OID20406:v1	Dipeptidyl peptidase 4	OID20406	P27487	Cardiometabolic	DPP4	ENSG00000197635	2	161992245	162074394
DPP6	DPP6:P42658:OID21354:v1	Dipeptidyl aminopeptidase-like protein 6	OID21354	P42658	Oncology	DPP6	ENSG00000130226	7	153748133	154894285
DPP7	DPP7:Q9UHL4:OID20142:v1	Dipeptidyl peptidase 2	OID20142	Q9UHL4	Cardiometabolic	DPP7	ENSG00000176978	9	137110542	137118309
DPT	DPT:Q07507:OID20278:v1	Dermatopontin	OID20278	Q07507	Cardiometabolic	DPT	ENSG00000143196	1	168695468	168729206
DPY30	DPY30:Q9C005:OID21410:v1	Protein dpy-30 homolog	OID21410	Q9C005	Oncology	DPY30	ENSG00000162961	2	31867809	32039805
DRAXIN	DRAXIN:Q8NBI3:OID20917:v1	Draxin	OID20917	Q8NBI3	Neurology	DRAXIN	ENSG00000162490	1	11691710	11725857
DRG2	DRG2:P55039:OID21335:v1	Developmentally-regulated GTP-binding protein 2	OID21335	P55039	Oncology	DRG2	ENSG00000108591	17	18087892	18107970
DSC2	DSC2:Q02487:OID21079:v1	Desmocollin-2	OID21079	Q02487	Neurology	DSC2	ENSG00000134755	18	31058545	31102600
DSCAM	DSCAM:O60469:OID30993:v1	Down syndrome cell adhesion molecule	OID30993	O60469	Neurology_II	DSCAM	ENSG00000171587	21	40010999	40847158
DSG2	DSG2:Q14126:OID21113:v1	Desmoglein-2	OID21113	Q14126	Neurology	DSG2	ENSG00000046604	18	31497624	31551351
DSG3	DSG3:P32926:OID21460:v1	Desmoglein-3	OID21460	P32926	Oncology	DSG3	ENSG00000134757	18	31447741	31478702
DSG4	DSG4:Q86SJ6:OID21325:v1	Desmoglein-4	OID21325	Q86SJ6	Oncology	DSG4	ENSG00000175065	18	31376777	31414912
DTD1	DTD1:Q8TEA8:OID30580:v1	D-aminoacyl-tRNA deacylase 1	OID30580	Q8TEA8	Inflammation_II	DTD1	ENSG00000125821	20	18587942	18766644
DTNB	DTNB:O60941:OID31395:v1	Dystrobrevin beta	OID31395	O60941	Oncology_II	DTNB	ENSG00000138101	2	25377198	25673647
DTX2	DTX2:Q86UW9:OID30882:v1	Probable E3 ubiquitin-protein ligase DTX2	OID30882	Q86UW9	Neurology_II	DTX2	ENSG00000091073	7	76461676	76505995
DTX3	DTX3:Q8N9I9:OID21349:v1	Probable E3 ubiquitin-protein ligase DTX3	OID21349	Q8N9I9	Oncology	DTX3	ENSG00000178498	12	57604622	57609804
DTYMK	DTYMK:P23919:OID30308:v1	Thymidylate kinase	OID30308	P23919	Cardiometabolic_II	DTYMK	ENSG00000168393	2	241675747	241686944
DUOX2	DUOX2:Q9NRD8:OID20059:v1	Dual oxidase 2	OID20059	Q9NRD8	Cardiometabolic	DUOX2	ENSG00000140279	15	45092650	45114172
DUSP13	DUSP13:Q6B8I1:OID31394:v1	Dual specificity protein phosphatase 13 isoform A	OID31394	Q6B8I1	Oncology_II	DUSP13	ENSG00000079393	10	75094432	75109221
DUSP29	DUSP29:Q68J44:OID30935:v1	Dual specificity phosphatase 29	OID30935	Q68J44	Neurology_II	DUSP29	ENSG00000188716	10	75037472	75073642
DUSP3	DUSP3:P51452:OID20827:v1	Dual specificity protein phosphatase 3	OID20827	P51452	Neurology	DUSP3	ENSG00000108861	17	43766125	43778977
DUT	DUT:P33316:OID31457:v1	Deoxyuridine 5'-triphosphate nucleotidohydrolase, mitochondrial	OID31457	P33316	Oncology_II	DUT	ENSG00000128951	15	48331011	48343373
DXO	DXO:O77932:OID31080:v1	Decapping and exoribonuclease protein	OID31080	O77932	Neurology_II	DXO	ENSG00000204348	6	31969810	31972290
DYNC1H1	DYNC1H1:Q14204:OID31341:v1	Cytoplasmic dynein 1 heavy chain 1	OID31341	Q14204	Oncology_II	DYNC1H1	ENSG00000197102	14	101964573	102056443
DYNLT1	DYNLT1:P63172:OID30925:v1	Dynein light chain Tctex-type 1	OID30925	P63172	Neurology_II	DYNLT1	ENSG00000146425	6	158636474	158644743
DYNLT3	DYNLT3:P51808:OID31415:v1	Dynein light chain Tctex-type 3	OID31415	P51808	Oncology_II	DYNLT3	ENSG00000165169	X	37836757	37847571
EBAG9	EBAG9:O00559:OID20918:v1	Receptor-binding cancer antigen expressed on SiSo cells	OID20918	O00559	Neurology	EBAG9	ENSG00000147654	8	109539711	109570072
EBI3_IL27	EBI3_IL27:Q14213_Q8NEV9:OID21389:v1	Interleukin-27	OID21389	Q14213_Q8NEV9	Oncology	EBI3	ENSG00000105246	19	4229523	4237528
EBI3_IL27	EBI3_IL27:Q14213_Q8NEV9:OID21389:v1	Interleukin-27	OID21389	Q14213_Q8NEV9	Oncology	IL27	ENSG00000105246	19	4229523	4237528
ECE1	ECE1:P42892:OID20891:v1	Endothelin-converting enzyme 1	OID20891	P42892	Neurology	ECE1	ENSG00000117298	1	21217247	21345572
ECHDC3	ECHDC3:Q96DC8:OID30293:v1	Enoyl-CoA hydratase domain-containing protein 3, mitochondrial	OID30293	Q96DC8	Cardiometabolic_II	ECHDC3	ENSG00000134463	10	11742366	11764070
ECHS1	ECHS1:P30084:OID30239:v1	Enoyl-CoA hydratase, mitochondrial	OID30239	P30084	Cardiometabolic_II	ECHS1	ENSG00000127884	10	133362485	133373354
ECI2	ECI2:O75521:OID30142:v1	Enoyl-CoA delta isomerase 2	OID30142	O75521	Cardiometabolic_II	ECI2	ENSG00000198721	6	4115693	4135597
ECM1	ECM1:Q16610:OID30736:v1	Extracellular matrix protein 1	OID30736	Q16610	Inflammation_II	ECM1	ENSG00000143369	1	150508062	150513789
ECSCR	ECSCR:Q19T08:OID30831:v1	Endothelial cell-specific chemotaxis regulator	OID30831	Q19T08	Neurology_II	ECSCR	ENSG00000249751	5	139448560	139462743
EDA2R	EDA2R:Q9HAV5:OID21451:v1	Tumor necrosis factor receptor superfamily member 27	OID21451	Q9HAV5	Oncology	EDA2R	ENSG00000131080	X	66595637	66639298
EDAR	EDAR:Q9UNE0:OID20525:v1	Tumor necrosis factor receptor superfamily member EDAR	OID20525	Q9UNE0	Inflammation	EDAR	ENSG00000135960	2	108894471	108989372
EDDM3B	EDDM3B:P56851:OID31365:v1	Epididymal secretory protein E3-beta	OID31365	P56851	Oncology_II	EDDM3B	ENSG00000181552	14	20768404	20770948
EDEM2	EDEM2:Q9BV94:OID30136:v1	ER degradation-enhancing alpha-mannosidase-like protein 2	OID30136	Q9BV94	Cardiometabolic_II	EDEM2	ENSG00000088298	20	35115364	35147336
EDF1	EDF1:O60869:OID31010:v1	Endothelial differentiation-related factor 1	OID31010	O60869	Neurology_II	EDF1	ENSG00000107223	9	136862119	136866308
EDIL3	EDIL3:O43854:OID20081:v1	EGF-like repeat and discoidin I-like domain-containing protein 3	OID20081	O43854	Cardiometabolic	EDIL3	ENSG00000164176	5	83940554	84384880
EDN1	EDN1:P05305:OID30224:v1	Endothelin-1	OID30224	P05305	Cardiometabolic_II	EDN1	ENSG00000078401	6	12290361	12297194
EDNRB	EDNRB:P24530:OID30421:v1	Endothelin receptor type B	OID30421	P24530	Inflammation_II	EDNRB	ENSG00000136160	13	77895481	77975529
EEF1D	EEF1D:P29692:OID30335:v1	Elongation factor 1-delta	OID30335	P29692	Cardiometabolic_II	EEF1D	ENSG00000104529	8	143579697	143599541
EFCAB14	EFCAB14:O75071:OID31460:v1	EF-hand calcium-binding domain-containing protein 14	OID31460	O75071	Oncology_II	EFCAB14	ENSG00000159658	1	46674659	46719146
EFCAB2	EFCAB2:Q5VUJ9:OID31313:v1	Dynein regulatory complex protein 8	OID31313	Q5VUJ9	Oncology_II	EFCAB2	ENSG00000203666	1	244969682	245127164
EFEMP1	EFEMP1:Q12805:OID20414:v1	EGF-containing fibulin-like extracellular matrix protein 1	OID20414	Q12805	Cardiometabolic	EFEMP1	ENSG00000115380	2	55865967	55924139
EFHD1	EFHD1:Q9BUP0:OID31044:v1	EF-hand domain-containing protein D1	OID31044	Q9BUP0	Neurology_II	EFHD1	ENSG00000115468	2	232606057	232682776
EFNA1	EFNA1:P20827:OID21125:v1	Ephrin-A1	OID21125	P20827	Neurology	EFNA1	ENSG00000169242	1	155127876	155134899
EFNA4	EFNA4:P52798:OID20935:v1	Ephrin-A4	OID20935	P52798	Neurology	EFNA4	ENSG00000243364	1	155063737	155069553
EFNB2	EFNB2:P52799:OID30954:v1	Ephrin-B2	OID30954	P52799	Neurology_II	EFNB2	ENSG00000125266	13	106489745	106535662
EGF	EGF:P01133:OID20698:v1	Pro-epidermal growth factor	OID20698	P01133	Inflammation	EGF	ENSG00000138798	4	109912883	110013766
EGFL7	EGFL7:Q9UHF1:OID21252:v1	Epidermal growth factor-like protein 7	OID21252	Q9UHF1	Oncology	EGFL7	ENSG00000172889	9	136658856	136672678
EGFLAM	EGFLAM:Q63HQ2:OID31496:v1	Pikachurin	OID31496	Q63HQ2	Oncology_II	EGFLAM	ENSG00000164318	5	38258409	38465480
EGFR	EGFR:P00533:OID20319:v1	Epidermal growth factor receptor	OID20319	P00533	Cardiometabolic	EGFR	ENSG00000146648	7	55019017	55211628
EGLN1	EGLN1:Q9GZT9:OID20572:v1	Egl nine homolog 1	OID20572	Q9GZT9	Inflammation	EGLN1	ENSG00000135766	1	231363751	231422287
EHBP1	EHBP1:Q8NDI1:OID30302:v1	EH domain-binding protein 1	OID30302	Q8NDI1	Cardiometabolic_II	EHBP1	ENSG00000115504	2	62673851	63046487
EHD3	EHD3:Q9NZN3:OID30229:v1	EH domain-containing protein 3	OID30229	Q9NZN3	Cardiometabolic_II	EHD3	ENSG00000013016	2	31234152	31269451
EIF1AX	EIF1AX:P47813:OID31125:v1	Eukaryotic translation initiation factor 1A, X-chromosomal	OID31125	P47813	Neurology_II	EIF1AX	ENSG00000173674	X	20124525	20141838
EIF2AK2	EIF2AK2:P19525:OID31442:v1	Interferon-induced, double-stranded RNA-activated protein kinase	OID31442	P19525	Oncology_II	EIF2AK2	ENSG00000055332	2	37099210	37157522
EIF2AK3	EIF2AK3:Q9NZJ5:OID30060:v1	Eukaryotic translation initiation factor 2-alpha kinase 3	OID30060	Q9NZJ5	Cardiometabolic_II	EIF2AK3	ENSG00000172071	2	88556741	88691518
EIF2S2	EIF2S2:P20042:OID30270:v1	Eukaryotic translation initiation factor 2 subunit 2	OID30270	P20042	Cardiometabolic_II	EIF2S2	ENSG00000125977	20	34088309	34112243
EIF4B	EIF4B:P23588:OID21000:v1	Eukaryotic translation initiation factor 4B	OID21000	P23588	Neurology	EIF4B	ENSG00000063046	12	53006282	53042215
EIF4E	EIF4E:P06730:OID30557:v1	Eukaryotic translation initiation factor 4E	OID30557	P06730	Inflammation_II	EIF4E	ENSG00000151247	4	98879276	98929133
EIF4EBP1	EIF4EBP1:Q13541:OID20162:v1	Eukaryotic translation initiation factor 4E-binding protein 1	OID20162	Q13541	Cardiometabolic	EIF4EBP1	ENSG00000187840	8	38030534	38060365
EIF4G1	EIF4G1:Q04637:OID20625:v1	Eukaryotic translation initiation factor 4 gamma 1	OID20625	Q04637	Inflammation	EIF4G1	ENSG00000114867	3	184314495	184335358
EIF4G3	EIF4G3:O43432:OID31022:v1	Eukaryotic translation initiation factor 4 gamma 3	OID31022	O43432	Neurology_II	EIF4G3	ENSG00000075151	1	20806292	21177285
EIF5	EIF5:P55010:OID30156:v1	Eukaryotic translation initiation factor 5	OID30156	P55010	Cardiometabolic_II	EIF5	ENSG00000100664	14	103333544	103345025
EIF5A	EIF5A:P63241:OID20423:v1	Eukaryotic translation initiation factor 5A-1	OID20423	P63241	Inflammation	EIF5A	ENSG00000132507	17	7306999	7312463
ELAC1	ELAC1:Q9H777:OID31029:v1	Zinc phosphodiesterase ELAC protein 1	OID31029	Q9H777	Neurology_II	ELAC1	ENSG00000141642	18	50967991	50988121
ELAVL4	ELAVL4:P26378:OID30854:v1	ELAV-like protein 4	OID30854	P26378	Neurology_II	ELAVL4	ENSG00000162374	1	50024029	50203772
ELN	ELN:P15502:OID30301:v1	Elastin	OID30301	P15502	Cardiometabolic_II	ELN	ENSG00000049540	7	74027789	74069907
ELOA	ELOA:Q14241:OID21337:v1	Elongin-A	OID21337	Q14241	Oncology	ELOA	ENSG00000011007	1	23743448	23762059
ELOB	ELOB:Q15370:OID30127:v1	Elongin-B	OID30127	Q15370	Cardiometabolic_II	ELOB	ENSG00000103363	16	2771414	2777289
ENAH	ENAH:Q8N8S7:OID20497:v1	Protein enabled homolog	OID20497	Q8N8S7	Inflammation	ENAH	ENSG00000154380	1	225486765	225653142
ENDOU	ENDOU:P21128:OID31498:v1	Poly(U)-specific endoribonuclease	OID31498	P21128	Oncology_II	ENDOU	ENSG00000111405	12	47709734	47725567
ENG	ENG:P17813:OID20287:v1	Endoglin	OID20287	P17813	Cardiometabolic	ENG	ENSG00000106991	9	127811130	127854773
ENO1	ENO1:P06733:OID21037:v1	Alpha-enolase	OID21037	P06733	Neurology	ENO1	ENSG00000074800	1	8861000	8879190
ENO2	ENO2:P09104:OID21046:v1	Gamma-enolase	OID21046	P09104	Neurology	ENO2	ENSG00000111674	12	6913745	6923698
ENO3	ENO3:P13929:OID30209:v1	Beta-enolase	OID30209	P13929	Cardiometabolic_II	ENO3	ENSG00000108515	17	4948092	4957131
ENOPH1	ENOPH1:Q9UHY7:OID31349:v1	Enolase-phosphatase E1	OID31349	Q9UHY7	Oncology_II	ENOPH1	ENSG00000145293	4	82430590	82461177
ENOX2	ENOX2:Q16206:OID30152:v1	Ecto-NOX disulfide-thiol exchanger 2	OID30152	Q16206	Cardiometabolic_II	ENOX2	ENSG00000165675	X	130622325	130903234
ENPEP	ENPEP:Q07075:OID30135:v1	Glutamyl aminopeptidase	OID30135	Q07075	Cardiometabolic_II	ENPEP	ENSG00000138792	4	110365733	110565285
ENPP2	ENPP2:Q13822:OID20288:v1	Ectonucleotide pyrophosphatase/phosphodiesterase family member 2	OID20288	Q13822	Cardiometabolic	ENPP2	ENSG00000136960	8	119557086	119673453
ENPP5	ENPP5:Q9UJA9:OID20736:v1	Ectonucleotide pyrophosphatase/phosphodiesterase family member 5	OID20736	Q9UJA9	Inflammation	ENPP5	ENSG00000112796	6	46159185	46170980
ENPP6	ENPP6:Q6UWR7:OID30273:v1	Glycerophosphocholine cholinephosphodiesterase ENPP6	OID30273	Q6UWR7	Cardiometabolic_II	ENPP6	ENSG00000164303	4	184088706	184221230
ENPP7	ENPP7:Q6UWV6:OID20689:v1	Ectonucleotide pyrophosphatase/phosphodiesterase family member 7	OID20689	Q6UWV6	Inflammation	ENPP7	ENSG00000182156	17	79730943	79742219
ENSA	ENSA:O43768:OID31355:v1	Alpha-endosulfine	OID31355	O43768	Oncology_II	ENSA	ENSG00000143420	1	150600851	150629612
ENTPD2	ENTPD2:Q9Y5L3:OID21260:v1	Ectonucleoside triphosphate diphosphohydrolase 2	OID21260	Q9Y5L3	Oncology	ENTPD2	ENSG00000054179	9	137048107	137054061
ENTPD5	ENTPD5:O75356:OID20104:v1	Ectonucleoside triphosphate diphosphohydrolase 5	OID20104	O75356	Cardiometabolic	ENTPD5	ENSG00000187097	14	73958010	74019399
ENTPD6	ENTPD6:O75354:OID20100:v1	Ectonucleoside triphosphate diphosphohydrolase 6	OID20100	O75354	Cardiometabolic	ENTPD6	ENSG00000197586	20	25195693	25228075
ENTR1	ENTR1:Q96C92:OID30231:v1	Endosome-associated-trafficking regulator 1	OID30231	Q96C92	Cardiometabolic_II	ENTR1	ENSG00000165689	9	136401922	136410614
EP300	EP300:Q09472:OID30438:v1	Histone acetyltransferase p300	OID30438	Q09472	Inflammation_II	EP300	ENSG00000100393	22	41092510	41180077
EPB41L5	EPB41L5:Q9HCM4:OID30886:v1	Band 4.1-like protein 5	OID30886	Q9HCM4	Neurology_II	EPB41L5	ENSG00000115109	2	120013077	120179119
EPCAM	EPCAM:P16422:OID20743:v1	Epithelial cell adhesion molecule	OID20743	P16422	Inflammation	EPCAM	ENSG00000119888	2	47345158	47387601
EPGN	EPGN:Q6UW88:OID31373:v1	Epigen	OID31373	Q6UW88	Oncology_II	EPGN	ENSG00000182585	4	74308470	74316789
EPHA1	EPHA1:P21709:OID20677:v1	Ephrin type-A receptor 1	OID20677	P21709	Inflammation	EPHA1	ENSG00000146904	7	143390289	143408856
EPHA10	EPHA10:Q5JZY3:OID20840:v1	Ephrin type-A receptor 10	OID20840	Q5JZY3	Neurology	EPHA10	ENSG00000183317	1	37713880	37765133
EPHA2	EPHA2:P29317:OID21342:v1	Ephrin type-A receptor 2	OID21342	P29317	Oncology	EPHA2	ENSG00000142627	1	16124337	16156069
EPHA4	EPHA4:P54764:OID30622:v1	Ephrin type-A receptor 4	OID30622	P54764	Inflammation_II	EPHA4	ENSG00000116106	2	221418027	221574202
EPHB4	EPHB4:P54760:OID20242:v1	Ephrin type-B receptor 4	OID20242	P54760	Cardiometabolic	EPHB4	ENSG00000196411	7	100802565	100827523
EPHB6	EPHB6:O15197:OID20982:v1	Ephrin type-B receptor 6	OID20982	O15197	Neurology	EPHB6	ENSG00000106123	7	142855061	142871094
EPHX2	EPHX2:P34913:OID20119:v1	Bifunctional epoxide hydrolase 2	OID20119	P34913	Cardiometabolic	EPHX2	ENSG00000120915	8	27490781	27548615
EPN1	EPN1:Q9Y6I3:OID31252:v1	Epsin-1	OID31252	Q9Y6I3	Oncology_II	EPN1	ENSG00000063245	19	55675226	55709858
EPO	EPO:P01588:OID20522:v1	Erythropoietin	OID20522	P01588	Inflammation	EPO	ENSG00000130427	7	100720468	100723700
EPPK1	EPPK1:P58107:OID30250:v1	Epiplakin	OID30250	P58107	Cardiometabolic_II	EPPK1	ENSG00000261150	8	143857324	143878467
EPS8L2	EPS8L2:Q9H6S3:OID21397:v1	Epidermal growth factor receptor kinase substrate 8-like protein 2	OID21397	Q9H6S3	Oncology	EPS8L2	ENSG00000177106	11	694438	727727
ERBB2	ERBB2:P04626:OID21520:v1	Receptor tyrosine-protein kinase erbB-2	OID21520	P04626	Oncology	ERBB2	ENSG00000141736	17	39687914	39730426
ERBB3	ERBB3:P21860:OID20705:v1	Receptor tyrosine-protein kinase erbB-3	OID20705	P21860	Inflammation	ERBB3	ENSG00000065361	12	56076799	56103505
ERBB4	ERBB4:Q15303:OID21510:v1	Receptor tyrosine-protein kinase erbB-4	OID21510	Q15303	Oncology	ERBB4	ENSG00000178568	2	211375717	212538841
ERBIN	ERBIN:Q96RT1:OID21323:v1	Erbin	OID21323	Q96RT1	Oncology	ERBIN	ENSG00000112851	5	65883128	66082546
ERC2	ERC2:O15083:OID30880:v1	ERC protein 2	OID30880	O15083	Neurology_II	ERC2	ENSG00000187672	3	55508311	56469095
ERCC1	ERCC1:P07992:OID31223:v1	DNA excision repair protein ERCC-1	OID31223	P07992	Oncology_II	ERCC1	ENSG00000012061	19	45407334	45478828
EREG	EREG:O14944:OID20905:v1	Proepiregulin	OID20905	O14944	Neurology	EREG	ENSG00000124882	4	74365145	74388749
ERI1	ERI1:Q8IV48:OID31317:v1	3'-5' exoribonuclease 1	OID31317	Q8IV48	Oncology_II	ERI1	ENSG00000104626	8	9002147	9116746
ERMAP	ERMAP:Q96PL5:OID30539:v1	Erythroid membrane-associated protein	OID30539	Q96PL5	Inflammation_II	ERMAP	ENSG00000164010	1	42817122	42844991
ERN1	ERN1:O75460:OID31391:v1	Serine/threonine-protein kinase/endoribonuclease IRE1	OID31391	O75460	Oncology_II	ERN1	ENSG00000178607	17	64039080	64130819
ERP29	ERP29:P30040:OID30578:v1	Endoplasmic reticulum resident protein 29	OID30578	P30040	Inflammation_II	ERP29	ENSG00000089248	12	112013348	112023449
ERP44	ERP44:Q9BS26:OID21338:v1	Endoplasmic reticulum resident protein 44	OID21338	Q9BS26	Oncology	ERP44	ENSG00000023318	9	99979185	100099052
ERVV-1	ERVV-1:B6SEH8:OID30094:v1	Endogenous retrovirus group V member 1 Env polyprotein	OID30094	B6SEH8	Cardiometabolic_II	ERVV-1	ENSG00000269526	19	53013921	53016123
ESAM	ESAM:Q96AP7:OID20270:v1	Endothelial cell-selective adhesion molecule	OID20270	Q96AP7	Cardiometabolic	ESAM	ENSG00000149564	11	124752583	124762290
ESM1	ESM1:Q9NQ30:OID20758:v1	Endothelial cell-specific molecule 1	OID20758	Q9NQ30	Inflammation	ESM1	ENSG00000164283	5	54977867	55022671
ESPL1	ESPL1:Q14674:OID31176:v1	Separin	OID31176	Q14674	Oncology_II	ESPL1	ENSG00000135476	12	53268299	53293638
ESR1	ESR1:P03372:OID30434:v1	Estrogen receptor	OID30434	P03372	Inflammation_II	ESR1	ENSG00000091831	6	151656691	152129619
ESYT2	ESYT2:A0FGR8:OID31134:v1	Extended synaptotagmin-2	OID31134	A0FGR8	Neurology_II	ESYT2	ENSG00000117868	7	158730995	158830253
EVI2B	EVI2B:P34910:OID31227:v1	Protein EVI2B	OID31227	P34910	Oncology_II	EVI2B	ENSG00000185862	17	31303770	31314105
EVI5	EVI5:O60447:OID30519:v1	Ecotropic viral integration site 5 protein homolog	OID30519	O60447	Inflammation_II	EVI5	ENSG00000067208	1	92508696	92792404
EVPL	EVPL:Q92817:OID31309:v1	Envoplakin	OID31309	Q92817	Oncology_II	EVPL	ENSG00000167880	17	76004502	76027306
EXOSC10	EXOSC10:Q01780:OID30083:v1	Exosome component 10	OID30083	Q01780	Cardiometabolic_II	EXOSC10	ENSG00000171824	1	11066618	11099869
EXTL1	EXTL1:Q92935:OID30114:v1	Exostosin-like 1	OID30114	Q92935	Cardiometabolic_II	EXTL1	ENSG00000158008	1	26019884	26036464
EZR	EZR:P15311:OID21017:v1	Ezrin	OID21017	P15311	Neurology	EZR	ENSG00000092820	6	158765741	158819368
F10	F10:P00742:OID30684:v1	Coagulation factor X	OID30684	P00742	Inflammation_II	F10	ENSG00000126218	13	113122799	113149529
F11	F11:P03951:OID30773:v1	Coagulation factor XI	OID30773	P03951	Inflammation_II	F11	ENSG00000088926	4	186266189	186289681
F11R	F11R:Q9Y624:OID21151:v1	Junctional adhesion molecule A	OID21151	Q9Y624	Neurology	F11R	ENSG00000158769	1	160995211	161021175
F12	F12:P00748:OID30739:v1	Coagulation factor XII	OID30739	P00748	Inflammation_II	F12	ENSG00000131187	5	177402133	177416583
F13B	F13B:P05160:OID30781:v1	Coagulation factor XIII B chain	OID30781	P05160	Inflammation_II	F13B	ENSG00000143278	1	197038741	197067260
F2	F2:P00734:OID30723:v1	Prothrombin	OID30723	P00734	Inflammation_II	F2	ENSG00000180210	11	46719196	46739506
F2R	F2R:P25116:OID20691:v1	Proteinase-activated receptor 1	OID20691	P25116	Inflammation	F2R	ENSG00000181104	5	76716126	76735770
F3	F3:P13726:OID21440:v1	Tissue factor	OID21440	P13726	Oncology	F3	ENSG00000117525	1	94529173	94541759
F7	F7:P08709:OID20372:v1	Coagulation factor VII	OID20372	P08709	Cardiometabolic	F7	ENSG00000057593	13	113105788	113120685
F9	F9:P00740:OID20349:v1	Coagulation factor IX	OID20349	P00740	Cardiometabolic	F9	ENSG00000101981	X	139530739	139563459
FABP1	FABP1:P07148:OID20778:v1	Fatty acid-binding protein, liver	OID20778	P07148	Inflammation	FABP1	ENSG00000163586	2	88122982	88128062
FABP2	FABP2:P12104:OID20200:v1	Fatty acid-binding protein, intestinal	OID20200	P12104	Cardiometabolic	FABP2	ENSG00000145384	4	119317250	119322138
FABP3	FABP3:P05413:OID30351:v1	Fatty acid-binding protein, heart	OID30351	P05413	Cardiometabolic_II	FABP3	ENSG00000121769	1	31365253	31376850
FABP4	FABP4:P15090:OID20245:v1	Fatty acid-binding protein, adipocyte	OID20245	P15090	Cardiometabolic	FABP4	ENSG00000170323	8	81478419	81483236
FABP5	FABP5:Q01469:OID21043:v1	Fatty acid-binding protein 5	OID21043	Q01469	Neurology	FABP5	ENSG00000164687	8	81280536	81284777
FABP6	FABP6:P51161:OID20076:v1	Gastrotropin	OID20076	P51161	Cardiometabolic	FABP6	ENSG00000170231	5	160187367	160238735
FABP9	FABP9:Q0Z7S8:OID20501:v1	Fatty acid-binding protein 9	OID20501	Q0Z7S8	Inflammation	FABP9	ENSG00000205186	8	81458253	81461579
FADD	FADD:Q13158:OID20151:v1	FAS-associated death domain protein	OID20151	Q13158	Cardiometabolic	FADD	ENSG00000168040	11	70203296	70207390
FAM13A	FAM13A:O94988:OID31463:v1	Protein FAM13A	OID31463	O94988	Oncology_II	FAM13A	ENSG00000138640	4	88725955	89111398
FAM171A2	FAM171A2:A8MVW0:OID31005:v1	Protein FAM171A2	OID31005	A8MVW0	Neurology_II	FAM171A2	ENSG00000161682	17	44353215	44363853
FAM171B	FAM171B:Q6P995:OID31338:v1	Protein FAM171B	OID31338	Q6P995	Oncology_II	FAM171B	ENSG00000144369	2	186694060	186765959
FAM172A	FAM172A:Q8WUF8:OID30248:v1	Cotranscriptional regulator FAM172A	OID30248	Q8WUF8	Cardiometabolic_II	FAM172A	ENSG00000113391	5	93617725	94111699
FAM20A	FAM20A:Q96MK3:OID30348:v1	Pseudokinase FAM20A	OID30348	Q96MK3	Cardiometabolic_II	FAM20A	ENSG00000108950	17	68535113	68601367
FAM3B	FAM3B:P58499:OID21372:v1	Protein FAM3B	OID21372	P58499	Oncology	FAM3B	ENSG00000183844	21	41304212	41357727
FAM3C	FAM3C:Q92520:OID20233:v1	Protein FAM3C	OID20233	Q92520	Cardiometabolic	FAM3C	ENSG00000196937	7	121348851	121396364
FAM3D	FAM3D:Q96BQ1:OID31514:v1	Protein FAM3D	OID31514	Q96BQ1	Oncology_II	FAM3D	ENSG00000198643	3	58633946	58666834
FAP	FAP:Q12884:OID20330:v1	Prolyl endopeptidase FAP	OID20330	Q12884	Cardiometabolic	FAP	ENSG00000078098	2	162170684	162245151
FARSA	FARSA:Q9Y285:OID30887:v1	Phenylalanine--tRNA ligase alpha subunit	OID30887	Q9Y285	Neurology_II	FARSA	ENSG00000179115	19	12922479	12934037
FAS	FAS:P25445:OID20316:v1	Tumor necrosis factor receptor superfamily member 6	OID20316	P25445	Cardiometabolic	FAS	ENSG00000026103	10	88953813	89029605
FASLG	FASLG:P48023:OID20665:v1	Tumor necrosis factor ligand superfamily member 6	OID20665	P48023	Inflammation	FASLG	ENSG00000117560	1	172659103	172666876
FBLN2	FBLN2:P98095:OID30378:v1	Fibulin-2	OID30378	P98095	Cardiometabolic_II	FBLN2	ENSG00000163520	3	13549125	13638422
FBN2	FBN2:P35556:OID30974:v1	Fibrillin-2	OID30974	P35556	Neurology_II	FBN2	ENSG00000138829	5	128257909	128659185
FBP1	FBP1:P09467:OID20227:v1	Fructose-1,6-bisphosphatase 1	OID20227	P09467	Cardiometabolic	FBP1	ENSG00000165140	9	94603133	94640249
FCAMR	FCAMR:Q8WWV6:OID30332:v1	High affinity immunoglobulin alpha and immunoglobulin mu Fc receptor	OID30332	Q8WWV6	Cardiometabolic_II	FCAMR	ENSG00000162897	1	206957965	206970625
FCAR	FCAR:P24071:OID20564:v1	Immunoglobulin alpha Fc receptor	OID20564	P24071	Inflammation	FCAR	ENSG00000186431	19	54874235	54891420
FCER1A	FCER1A:P12319:OID30992:v1	High affinity immunoglobulin epsilon receptor subunit alpha	OID30992	P12319	Neurology_II	FCER1A	ENSG00000179639	1	159289714	159308224
FCER2	FCER2:P06734:OID21133:v1	Low affinity immunoglobulin epsilon Fc receptor	OID21133	P06734	Neurology	FCER2	ENSG00000104921	19	7688758	7702146
FCGR2A	FCGR2A:P12318:OID20391:v1	Low affinity immunoglobulin gamma Fc region receptor II-a	OID20391	P12318	Cardiometabolic	FCGR2A	ENSG00000143226	1	161505430	161524013
FCGR2B	FCGR2B:P31994:OID21215:v1	Low affinity immunoglobulin gamma Fc region receptor II-b	OID21215	P31994	Oncology	FCGR2B	ENSG00000072694	1	161663143	161678654
FCGR3B	FCGR3B:O75015:OID20387:v1	Low affinity immunoglobulin gamma Fc region receptor III-B	OID20387	O75015	Cardiometabolic	FCGR3B	ENSG00000162747	1	161623196	161631963
FCN1	FCN1:O00602:OID30690:v1	Ficolin-1	OID30690	O00602	Inflammation_II	FCN1	ENSG00000085265	9	134903232	134917912
FCN2	FCN2:Q15485:OID20382:v1	Ficolin-2	OID20382	Q15485	Cardiometabolic	FCN2	ENSG00000160339	9	134880810	134887523
FCRL1	FCRL1:Q96LA6:OID20172:v1	Fc receptor-like protein 1	OID20172	Q96LA6	Cardiometabolic	FCRL1	ENSG00000163534	1	157792249	157820120
FCRL2	FCRL2:Q96LA5:OID20639:v1	Fc receptor-like protein 2	OID20639	Q96LA5	Inflammation	FCRL2	ENSG00000132704	1	157745733	157777132
FCRL3	FCRL3:Q96P31:OID20443:v1	Fc receptor-like protein 3	OID20443	Q96P31	Inflammation	FCRL3	ENSG00000160856	1	157674321	157700769
FCRL5	FCRL5:Q96RD9:OID21111:v1	Fc receptor-like protein 5	OID21111	Q96RD9	Neurology	FCRL5	ENSG00000143297	1	157513377	157552515
FCRL6	FCRL6:Q6DN72:OID20529:v1	Fc receptor-like protein 6	OID20529	Q6DN72	Inflammation	FCRL6	ENSG00000181036	1	159800511	159816257
FCRLB	FCRLB:Q6BAA4:OID21193:v1	Fc receptor-like B	OID21193	Q6BAA4	Oncology	FCRLB	ENSG00000162746	1	161721544	161728143
FDX1	FDX1:P10109:OID30078:v1	Adrenodoxin, mitochondrial	OID30078	P10109	Cardiometabolic_II	FDX1	ENSG00000137714	11	110429948	110464884
FDX2	FDX2:Q6P4F2:OID30147:v1	Ferredoxin-2, mitochondrial	OID30147	Q6P4F2	Cardiometabolic_II	FDX2	ENSG00000267673	19	10309916	10316015
FEN1	FEN1:P39748:OID21192:v1	Flap endonuclease 1	OID21192	P39748	Oncology	FEN1	ENSG00000168496	11	61792911	61797238
FES	FES:P07332:OID21207:v1	Tyrosine-protein kinase Fes/Fps	OID21207	P07332	Oncology	FES	ENSG00000182511	15	90883695	90895776
FETUB	FETUB:Q9UGM5:OID20404:v1	Fetuin-B	OID20404	Q9UGM5	Cardiometabolic	FETUB	ENSG00000090512	3	186635969	186653141
FGA	FGA:P02671:OID30788:v1	Fibrinogen alpha chain	OID30788	P02671	Inflammation_II	FGA	ENSG00000171560	4	154583126	154590742
FGD3	FGD3:Q5JSP0:OID31040:v1	FYVE, RhoGEF and PH domain-containing protein 3	OID31040	Q5JSP0	Neurology_II	FGD3	ENSG00000127084	9	92947523	93036236
FGF12	FGF12:P61328:OID30454:v1	Fibroblast growth factor 12	OID30454	P61328	Inflammation_II	FGF12	ENSG00000114279	3	192139390	192767764
FGF16	FGF16:O43320:OID30535:v1	Fibroblast growth factor 16	OID30535	O43320	Inflammation_II	FGF16	ENSG00000196468	X	77447389	77457278
FGF19	FGF19:O95750:OID20715:v1	Fibroblast growth factor 19	OID20715	O95750	Inflammation	FGF19	ENSG00000162344	11	69698238	69704022
FGF2	FGF2:P09038:OID20503:v1	Fibroblast growth factor 2	OID20503	P09038	Inflammation	FGF2	ENSG00000138685	4	122826682	122898236
FGF20	FGF20:Q9NP95:OID30459:v1	Fibroblast growth factor 20	OID30459	Q9NP95	Inflammation_II	FGF20	ENSG00000078579	8	16992181	17002345
FGF21	FGF21:Q9NSA1:OID21402:v1	Fibroblast growth factor 21	OID21402	Q9NSA1	Oncology	FGF21	ENSG00000105550	19	48755524	48758333
FGF23	FGF23:Q9GZV9:OID21411:v1	Fibroblast growth factor 23	OID21411	Q9GZV9	Oncology	FGF23	ENSG00000118972	12	4368227	4379712
FGF3	FGF3:P11487:OID30544:v1	Fibroblast growth factor 3	OID30544	P11487	Inflammation_II	FGF3	ENSG00000186895	11	69809968	69819416
FGF5	FGF5:P12034:OID20490:v1	Fibroblast growth factor 5	OID20490	P12034	Inflammation	FGF5	ENSG00000138675	4	80266639	80336680
FGF6	FGF6:P10767:OID30443:v1	Fibroblast growth factor 6	OID30443	P10767	Inflammation_II	FGF6	ENSG00000111241	12	4428155	4445815
FGF7	FGF7:P21781:OID31241:v1	Fibroblast growth factor 7	OID31241	P21781	Oncology_II	FGF7	ENSG00000140285	15	49423237	49488775
FGF9	FGF9:P31371:OID31193:v1	Fibroblast growth factor 9	OID31193	P31371	Oncology_II	FGF9	ENSG00000102678	13	21671073	21704498
FGFBP1	FGFBP1:Q14512:OID21507:v1	Fibroblast growth factor-binding protein 1	OID21507	Q14512	Oncology	FGFBP1	ENSG00000137440	4	15935577	15938740
FGFBP2	FGFBP2:Q9BYJ0:OID30395:v1	Fibroblast growth factor-binding protein 2	OID30395	Q9BYJ0	Cardiometabolic_II	FGFBP2	ENSG00000137441	4	15960245	15969309
FGFBP3	FGFBP3:Q8TAT2:OID31108:v1	Fibroblast growth factor-binding protein 3	OID31108	Q8TAT2	Neurology_II	FGFBP3	ENSG00000174721	10	91906584	91909486
FGFR2	FGFR2:P21802:OID21478:v1	Fibroblast growth factor receptor 2	OID21478	P21802	Oncology	FGFR2	ENSG00000066468	10	121478332	121598458
FGFR4	FGFR4:P22455:OID30646:v1	Fibroblast growth factor receptor 4	OID30646	P22455	Inflammation_II	FGFR4	ENSG00000160867	5	177086905	177098144
FGL1	FGL1:Q08830:OID30702:v1	Fibrinogen-like protein 1	OID30702	Q08830	Inflammation_II	FGL1	ENSG00000104760	8	17864380	17910365
FGR	FGR:P09769:OID20828:v1	Tyrosine-protein kinase Fgr	OID20828	P09769	Neurology	FGR	ENSG00000000938	1	27612064	27635185
FH	FH:P07954:OID30839:v1	Fumarate hydratase, mitochondrial	OID30839	P07954	Neurology_II	FH	ENSG00000091483	1	241497511	241519799
FHIP2A	FHIP2A:Q5W0V3:OID30187:v1	FHF complex subunit HOOK interacting protein 2A	OID30187	Q5W0V3	Cardiometabolic_II	FHIP2A	ENSG00000151553	10	114821744	114899832
FHIT	FHIT:P49789:OID20872:v1	Bis(5'-adenosyl)-triphosphatase	OID20872	P49789	Neurology	FHIT	ENSG00000189283	3	59747277	61251459
FIS1	FIS1:Q9Y3D6:OID20722:v1	Mitochondrial fission 1 protein	OID20722	Q9Y3D6	Inflammation	FIS1	ENSG00000214253	7	101239458	101252316
FKBP14	FKBP14:Q9NWM8:OID31065:v1	Peptidyl-prolyl cis-trans isomerase FKBP14	OID31065	Q9NWM8	Neurology_II	FKBP14	ENSG00000106080	7	30010587	30026702
FKBP1B	FKBP1B:P68106:OID20618:v1	Peptidyl-prolyl cis-trans isomerase FKBP1B	OID20618	P68106	Inflammation	FKBP1B	ENSG00000119782	2	24049701	24063681
FKBP4	FKBP4:Q02790:OID20960:v1	Peptidyl-prolyl cis-trans isomerase FKBP4	OID20960	Q02790	Neurology	FKBP4	ENSG00000004478	12	2794970	2805423
FKBP5	FKBP5:Q13451:OID20937:v1	Peptidyl-prolyl cis-trans isomerase FKBP5	OID20937	Q13451	Neurology	FKBP5	ENSG00000096060	6	35573585	35728583
FKBP7	FKBP7:Q9Y680:OID20846:v1	Peptidyl-prolyl cis-trans isomerase FKBP7	OID20846	Q9Y680	Neurology	FKBP7	ENSG00000079150	2	178463664	178478600
FKBPL	FKBPL:Q9UIM3:OID31499:v1	FK506-binding protein-like	OID31499	Q9UIM3	Oncology_II	FKBPL	ENSG00000204315	6	32128707	32130288
FLI1	FLI1:Q01543:OID21239:v1	Friend leukemia integration 1 transcription factor	OID21239	Q01543	Oncology	FLI1	ENSG00000151702	11	128686535	128813267
FLRT2	FLRT2:O43155:OID20946:v1	Leucine-rich repeat transmembrane protein FLRT2	OID20946	O43155	Neurology	FLRT2	ENSG00000185070	14	85530144	85654428
FLT1	FLT1:P17948:OID21301:v1	Vascular endothelial growth factor receptor 1	OID21301	P17948	Oncology	FLT1	ENSG00000102755	13	28300346	28495145
FLT3	FLT3:P36888:OID21272:v1	Receptor-type tyrosine-protein kinase FLT3	OID21272	P36888	Oncology	FLT3	ENSG00000122025	13	28003274	28100592
FLT3LG	FLT3LG:P49771:OID20661:v1	Fms-related tyrosine kinase 3 ligand	OID20661	P49771	Inflammation	FLT3LG	ENSG00000090554	19	49474207	49486231
FLT4	FLT4:P35916:OID21491:v1	Vascular endothelial growth factor receptor 3	OID21491	P35916	Oncology	FLT4	ENSG00000037280	5	180601506	180649624
FMNL1	FMNL1:O95466:OID20884:v1	Formin-like protein 1	OID20884	O95466	Neurology	FMNL1	ENSG00000184922	17	45221444	45247319
FMR1	FMR1:Q06787:OID21233:v1	Synaptic functional regulator FMR1	OID21233	Q06787	Oncology	FMR1	ENSG00000102081	X	147911919	147951125
FN1	FN1:P02751:OID30787:v1	Fibronectin	OID30787	P02751	Inflammation_II	FN1	ENSG00000115414	2	215360440	215436073
FNDC1	FNDC1:Q4ZHG4:OID31127:v1	Fibronectin type III domain-containing protein 1	OID31127	Q4ZHG4	Neurology_II	FNDC1	ENSG00000164694	6	159169400	159272108
FNTA	FNTA:P49354:OID31381:v1	Protein farnesyltransferase/geranylgeranyltransferase type-1 subunit alpha	OID31381	P49354	Oncology_II	FNTA	ENSG00000168522	8	43034194	43085788
FOLH1	FOLH1:Q04609:OID30430:v1	Glutamate carboxypeptidase 2	OID30430	Q04609	Inflammation_II	FOLH1	ENSG00000086205	11	49145092	49208638
FOLR1	FOLR1:P15328:OID21529:v1	Folate receptor alpha	OID21529	P15328	Oncology	FOLR1	ENSG00000110195	11	72189558	72196323
FOLR2	FOLR2:P14207:OID21062:v1	Folate receptor beta	OID21062	P14207	Neurology	FOLR2	ENSG00000165457	11	72216601	72221950
FOLR3	FOLR3:P41439:OID21485:v1	Folate receptor gamma	OID21485	P41439	Oncology	FOLR3	ENSG00000110203	11	72114869	72139892
FOS	FOS:P01100:OID31221:v1	Proto-oncogene c-Fos	OID31221	P01100	Oncology_II	FOS	ENSG00000170345	14	75278826	75283190
FOSB	FOSB:P53539:OID20791:v1	Protein fosB	OID20791	P53539	Neurology	FOSB	ENSG00000125740	19	45467995	45475179
FOXJ3	FOXJ3:Q9UPW0:OID30445:v1	Forkhead box protein J3	OID30445	Q9UPW0	Inflammation_II	FOXJ3	ENSG00000198815	1	42176539	42335877
FOXO1	FOXO1:Q12778:OID20515:v1	Forkhead box protein O1	OID20515	Q12778	Inflammation	FOXO1	ENSG00000150907	13	40555667	40666641
FOXO3	FOXO3:O43524:OID21271:v1	Forkhead box protein O3	OID21271	O43524	Oncology	FOXO3	ENSG00000118689	6	108559835	108684774
FRMD4B	FRMD4B:Q9Y2L6:OID30155:v1	FERM domain-containing protein 4B	OID30155	Q9Y2L6	Cardiometabolic_II	FRMD4B	ENSG00000114541	3	69168782	69542583
FRMD7	FRMD7:Q6ZUT3:OID30898:v1	FERM domain-containing protein 7	OID30898	Q6ZUT3	Neurology_II	FRMD7	ENSG00000165694	X	132076990	132128020
FRZB	FRZB:Q92765:OID20968:v1	Secreted frizzled-related protein 3	OID20968	Q92765	Neurology	FRZB	ENSG00000162998	2	182833275	182866637
FSHB	FSHB:P01225:OID30233:v1	Follitropin subunit beta	OID30233	P01225	Cardiometabolic_II	FSHB	ENSG00000131808	11	30231014	30235261
FST	FST:P19883:OID20770:v1	Follistatin	OID20770	P19883	Inflammation	FST	ENSG00000134363	5	53480626	53487134
FSTL1	FSTL1:Q12841:OID30254:v1	Follistatin-related protein 1	OID30254	Q12841	Cardiometabolic_II	FSTL1	ENSG00000163430	3	120392293	120451016
FSTL3	FSTL3:O95633:OID20782:v1	Follistatin-related protein 3	OID20782	O95633	Inflammation	FSTL3	ENSG00000070404	19	676392	683392
FTCD	FTCD:O95954:OID31137:v1	Formimidoyltransferase-cyclodeaminase	OID31137	O95954	Neurology_II	FTCD	ENSG00000160282	21	46136160	46155579
FUCA1	FUCA1:P04066:OID20261:v1	Tissue alpha-L-fucosidase	OID20261	P04066	Cardiometabolic	FUCA1	ENSG00000179163	1	23845077	23868290
FUOM	FUOM:A2VDF0:OID30626:v1	Fucose mutarotase	OID30626	A2VDF0	Inflammation_II	FUOM	ENSG00000148803	10	133353952	133358025
FURIN	FURIN:P09958:OID21514:v1	Furin	OID21514	P09958	Oncology	FURIN	ENSG00000140564	15	90868588	90883564
FUS	FUS:P35637:OID21256:v1	RNA-binding protein FUS	OID21256	P35637	Oncology	FUS	ENSG00000089280	16	31180138	31196963
FUT1	FUT1:P19526:OID31295:v1	Galactoside alpha-(1,2)-fucosyltransferase 1	OID31295	P19526	Oncology_II	FUT1	ENSG00000174951	19	48748011	48755390
FUT3_FUT5	FUT3_FUT5:P21217_Q11128:OID21013:v1	3-galactosyl-N-acetylglucosaminide 4-alpha-L-fucosyltransferase FUT3_4-galactosyl-N-acetylglucosaminide 3-alpha-L-fucosyltransferase FUT5	OID21013	P21217_Q11128	Neurology	FUT3	ENSG00000171124	19	5842888	5851471
FUT3_FUT5	FUT3_FUT5:P21217_Q11128:OID21013:v1	3-galactosyl-N-acetylglucosaminide 4-alpha-L-fucosyltransferase FUT3_4-galactosyl-N-acetylglucosaminide 3-alpha-L-fucosyltransferase FUT5	OID21013	P21217_Q11128	Neurology	FUT5	ENSG00000130383	19	5865826	5870540
FUT8	FUT8:Q9BYC5:OID20992:v1	Alpha-(1,6)-fucosyltransferase	OID20992	Q9BYC5	Neurology	FUT8	ENSG00000033170	14	65410592	65744121
FXN	FXN:Q16595:OID21442:v1	Frataxin, mitochondrial	OID21442	Q16595	Oncology	FXN	ENSG00000165060	9	69035751	69079076
FXYD5	FXYD5:Q96DB9:OID20463:v1	FXYD domain-containing ion transport regulator 5	OID20463	Q96DB9	Inflammation	FXYD5	ENSG00000089327	19	35154730	35171791
FYB1	FYB1:O15117:OID21140:v1	FYN-binding protein 1	OID21140	O15117	Neurology	FYB1	ENSG00000082074	5	39105252	39274528
FZD10	FZD10:Q9ULW2:OID30931:v1	Frizzled-10	OID30931	Q9ULW2	Neurology_II	FZD10	ENSG00000111432	12	130162459	130165740
FZD8	FZD8:Q9H461:OID30818:v1	Frizzled-8	OID30818	Q9H461	Neurology_II	FZD8	ENSG00000177283	10	35638247	35642296
GABARAP	GABARAP:O95166:OID31414:v1	Gamma-aminobutyric acid receptor-associated protein	OID31414	O95166	Oncology_II	GABARAP	ENSG00000170296	17	7240008	7242449
GABARAPL1	GABARAPL1:Q9H0R8:OID31253:v1	Gamma-aminobutyric acid receptor-associated protein-like 1	OID31253	Q9H0R8	Oncology_II	GABARAPL1	ENSG00000139112	12	10212458	10223128
GABRA4	GABRA4:P48169:OID30803:v1	Gamma-aminobutyric acid receptor subunit alpha-4	OID30803	P48169	Neurology_II	GABRA4	ENSG00000109158	4	46918900	46993581
GAD1	GAD1:Q99259:OID31166:v1	Glutamate decarboxylase 1	OID31166	Q99259	Oncology_II	GAD1	ENSG00000128683	2	170813213	170861151
GAD2	GAD2:Q05329:OID30449:v1	Glutamate decarboxylase 2	OID30449	Q05329	Inflammation_II	GAD2	ENSG00000136750	10	26216665	26304558
GADD45B	GADD45B:O75293:OID31261:v1	Growth arrest and DNA damage-inducible protein GADD45 beta	OID31261	O75293	Oncology_II	GADD45B	ENSG00000099860	19	2476122	2478805
GADD45GIP1	GADD45GIP1:Q8TAE8:OID30237:v1	Growth arrest and DNA damage-inducible proteins-interacting protein 1	OID30237	Q8TAE8	Cardiometabolic_II	GADD45GIP1	ENSG00000179271	19	12953119	12957223
GAGE2A	GAGE2A:Q6NT46:OID31199:v1	G antigen 2A	OID31199	Q6NT46	Oncology_II	GAGE2A	ENSG00000189064	X	49589496	49596824
GAL	GAL:P22466:OID20727:v1	Galanin peptides	OID20727	P22466	Inflammation	GAL	ENSG00000069482	11	68683779	68691175
GALNT10	GALNT10:Q86SR1:OID21371:v1	Polypeptide N-acetylgalactosaminyltransferase 10	OID21371	Q86SR1	Oncology	GALNT10	ENSG00000164574	5	154190730	154420984
GALNT2	GALNT2:Q10471:OID21423:v1	Polypeptide N-acetylgalactosaminyltransferase 2	OID21423	Q10471	Oncology	GALNT2	ENSG00000143641	1	230057990	230282122
GALNT3	GALNT3:Q14435:OID20471:v1	Polypeptide N-acetylgalactosaminyltransferase 3	OID20471	Q14435	Inflammation	GALNT3	ENSG00000115339	2	165747588	165846201
GALNT5	GALNT5:Q7Z7M9:OID30295:v1	Polypeptide N-acetylgalactosaminyltransferase 5	OID30295	Q7Z7M9	Cardiometabolic_II	GALNT5	ENSG00000136542	2	157257705	157318491
GALNT7	GALNT7:Q86SF2:OID21377:v1	N-acetylgalactosaminyltransferase 7	OID21377	Q86SF2	Oncology	GALNT7	ENSG00000109586	4	173168811	173323967
GAMT	GAMT:Q14353:OID30133:v1	Guanidinoacetate N-methyltransferase	OID30133	Q14353	Cardiometabolic_II	GAMT	ENSG00000130005	19	1397026	1401570
GAPDH	GAPDH:P04406:OID30600:v1	Glyceraldehyde-3-phosphate dehydrogenase	OID30600	P04406	Inflammation_II	GAPDH	ENSG00000111640	12	6534512	6538374
GART	GART:P22102:OID31004:v1	Trifunctional purine biosynthetic protein adenosine-3	OID31004	P22102	Neurology_II	GART	ENSG00000159131	21	33503931	33543491
GAS2	GAS2:O43903:OID31285:v1	Growth arrest-specific protein 2	OID31285	O43903	Oncology_II	GAS2	ENSG00000148935	11	22625509	22813001
GAS6	GAS6:Q14393:OID20318:v1	Growth arrest-specific protein 6	OID20318	Q14393	Cardiometabolic	GAS6	ENSG00000183087	13	113820549	113864076
GASK1A	GASK1A:Q9UFP1:OID30109:v1	Golgi-associated kinase 1A	OID30109	Q9UFP1	Cardiometabolic_II	GASK1A	ENSG00000144649	3	42979087	43067898
GAST	GAST:P01350:OID31083:v1	Gastrin	OID31083	P01350	Neurology_II	GAST	ENSG00000184502	17	41712331	41715969
GATA3	GATA3:P23771:OID31219:v1	Trans-acting T-cell-specific transcription factor GATA-3	OID31219	P23771	Oncology_II	GATA3	ENSG00000107485	10	8045378	8075198
GATD3	GATD3:P0DPI2:OID30253:v1	Glutamine amidotransferase-like class 1 domain-containing protein 3B, mitochondrial	OID30253	P0DPI2	Cardiometabolic_II	GATD3	ENSG00000160221	21	44133610	44210114
GBA	GBA:P04062:OID30966:v1	Lysosomal acid glucosylceramidase	OID30966	P04062	Neurology_II	GBA	ENSG00000177628	1	155234452	155244699
GBP1	GBP1:P32455:OID31128:v1	Guanylate-binding protein 1	OID31128	P32455	Neurology_II	GBP1	ENSG00000117228	1	89051882	89065360
GBP2	GBP2:P32456:OID20489:v1	Guanylate-binding protein 2	OID20489	P32456	Inflammation	GBP2	ENSG00000162645	1	89106132	89150456
GBP4	GBP4:Q96PP9:OID20845:v1	Guanylate-binding protein 4	OID20845	Q96PP9	Neurology	GBP4	ENSG00000162654	1	89181144	89198942
GBP6	GBP6:Q6ZN66:OID30139:v1	Guanylate-binding protein 6	OID30139	Q6ZN66	Cardiometabolic_II	GBP6	ENSG00000183347	1	89364059	89388160
GC	GC:P02774:OID30780:v1	Vitamin D-binding protein	OID30780	P02774	Inflammation_II	GC	ENSG00000145321	4	71741696	71804041
GCC1	GCC1:Q96CN9:OID31147:v1	GRIP and coiled-coil domain-containing protein 1	OID31147	Q96CN9	Neurology_II	GCC1	ENSG00000179562	7	127580628	127593611
GCG	GCG:P01275:OID21263:v1	Pro-glucagon	OID21263	P01275	Oncology	GCG	ENSG00000115263	2	162142882	162152404
GCHFR	GCHFR:P30047:OID30631:v1	GTP cyclohydrolase 1 feedback regulatory protein	OID30631	P30047	Inflammation_II	GCHFR	ENSG00000137880	15	40764068	40767708
GCLM	GCLM:P48507:OID30059:v1	Glutamate--cysteine ligase regulatory subunit	OID30059	P48507	Cardiometabolic_II	GCLM	ENSG00000023909	1	93885199	93909456
GCNT1	GCNT1:Q02742:OID21379:v1	Beta-1,3-galactosyl-O-glycosyl-glycoprotein beta-1,6-N-acetylglucosaminyltransferase	OID21379	Q02742	Oncology	GCNT1	ENSG00000187210	9	76419850	76651203
GDF15	GDF15:Q99988:OID20251:v1	Growth/differentiation factor 15	OID20251	Q99988	Cardiometabolic	GDF15	ENSG00000130513	19	18374731	18389176
GDF2	GDF2:Q9UK05:OID20202:v1	Growth/differentiation factor 2	OID20202	Q9UK05	Cardiometabolic	GDF2	ENSG00000263761	10	47322454	47327588
GDNF	GDNF:P39905:OID20861:v1	Glial cell line-derived neurotrophic factor	OID20861	P39905	Neurology	GDNF	ENSG00000168621	5	37812677	37840041
GET3	GET3:O43681:OID30303:v1	ATPase GET3	OID30303	O43681	Cardiometabolic_II	GET3	ENSG00000198356	19	12737139	12748323
GFAP	GFAP:P14136:OID21247:v1	Glial fibrillary acidic protein	OID21247	P14136	Oncology	GFAP	ENSG00000131095	17	44903159	44916937
GFER	GFER:P55789:OID21259:v1	FAD-linked sulfhydryl oxidase ALR	OID21259	P55789	Oncology	GFER	ENSG00000127554	16	1984193	1987749
GFOD2	GFOD2:Q3B7J2:OID21216:v1	Glucose-fructose oxidoreductase domain-containing protein 2	OID21216	Q3B7J2	Oncology	GFOD2	ENSG00000141098	16	67674531	67719339
GFRA1	GFRA1:P56159:OID21457:v1	GDNF family receptor alpha-1	OID21457	P56159	Oncology	GFRA1	ENSG00000151892	10	116056925	116276803
GFRA2	GFRA2:O00451:OID21330:v1	GDNF family receptor alpha-2	OID21330	O00451	Oncology	GFRA2	ENSG00000168546	8	21690398	21812357
GFRA3	GFRA3:O60609:OID20933:v1	GDNF family receptor alpha-3	OID20933	O60609	Neurology	GFRA3	ENSG00000146013	5	138252380	138274621
GFRAL	GFRAL:Q6UXV0:OID31091:v1	GDNF family receptor alpha-like	OID31091	Q6UXV0	Neurology_II	GFRAL	ENSG00000187871	6	55327469	55402493
GGA1	GGA1:Q9UJY5:OID20838:v1	ADP-ribosylation factor-binding protein GGA1	OID20838	Q9UJY5	Neurology	GGA1	ENSG00000100083	22	37608474	37633564
GGACT	GGACT:Q9BVM4:OID30290:v1	Gamma-glutamylaminecyclotransferase	OID30290	Q9BVM4	Cardiometabolic_II	GGACT	ENSG00000134864	13	100530164	100589528
GGCT	GGCT:O75223:OID30304:v1	Gamma-glutamylcyclotransferase	OID30304	O75223	Cardiometabolic_II	GGCT	ENSG00000006625	7	30496621	30504841
GGH	GGH:Q92820:OID20416:v1	Gamma-glutamyl hydrolase	OID20416	Q92820	Cardiometabolic	GGH	ENSG00000137563	8	63014881	63039407
GGT1	GGT1:P19440:OID21075:v1	Glutathione hydrolase 1 proenzyme	OID21075	P19440	Neurology	GGT1	ENSG00000100031	22	24594811	24629005
GGT5	GGT5:P36269:OID20909:v1	Glutathione hydrolase 5 proenzyme	OID20909	P36269	Neurology	GGT5	ENSG00000099998	22	24219654	24245108
GH1	GH1:P01241:OID20220:v1	Somatotropin	OID20220	P01241	Cardiometabolic	GH1	ENSG00000259384	17	63917200	63918839
GH2	GH2:P01242:OID21168:v1	Growth hormone variant	OID21168	P01242	Oncology	GH2	ENSG00000136487	17	63880215	63881944
GHR	GHR:P10912:OID30574:v1	Growth hormone receptor	OID30574	P10912	Inflammation_II	GHR	ENSG00000112964	5	42423439	42721878
GHRHR	GHRHR:Q02643:OID20841:v1	Growth hormone-releasing hormone receptor	OID20841	Q02643	Neurology	GHRHR	ENSG00000106128	7	30938669	30993254
GHRL	GHRL:Q9UBU3:OID20175:v1	Appetite-regulating hormone	OID20175	Q9UBU3	Cardiometabolic	GHRL	ENSG00000157017	3	10285666	10292947
GID8	GID8:Q9NWU2:OID31041:v1	Glucose-induced degradation protein 8 homolog	OID31041	Q9NWU2	Neurology_II	GID8	ENSG00000101193	20	62938147	62948475
GIGYF2	GIGYF2:Q6Y7W6:OID31062:v1	GRB10-interacting GYF protein 2	OID31062	Q6Y7W6	Neurology_II	GIGYF2	ENSG00000204120	2	232697299	232860605
GIMAP7	GIMAP7:Q8NHV1:OID30639:v1	GTPase IMAP family member 7	OID30639	Q8NHV1	Inflammation_II	GIMAP7	ENSG00000179144	7	150514872	150521073
GIMAP8	GIMAP8:Q8ND71:OID31194:v1	GTPase IMAP family member 8	OID31194	Q8ND71	Oncology_II	GIMAP8	ENSG00000171115	7	150450630	150479393
GIP	GIP:P09681:OID30288:v1	Gastric inhibitory polypeptide	OID30288	P09681	Cardiometabolic_II	GIP	ENSG00000159224	17	48958554	48968596
GIPC2	GIPC2:Q8TF65:OID31153:v1	PDZ domain-containing protein GIPC2	OID31153	Q8TF65	Neurology_II	GIPC2	ENSG00000137960	1	77979542	78138444
GIPC3	GIPC3:Q8TF64:OID31507:v1	PDZ domain-containing protein GIPC3	OID31507	Q8TF64	Oncology_II	GIPC3	ENSG00000179855	19	3585478	3593541
GIPR	GIPR:P48546:OID30542:v1	Gastric inhibitory polypeptide receptor	OID30542	P48546	Inflammation_II	GIPR	ENSG00000010310	19	45668221	45683722
GIT1	GIT1:Q9Y2X7:OID30533:v1	ARF GTPase-activating protein GIT1	OID30533	Q9Y2X7	Inflammation_II	GIT1	ENSG00000108262	17	29573475	29594054
GJA8	GJA8:P48165:OID31187:v1	Gap junction alpha-8 protein	OID31187	P48165	Oncology_II	GJA8	ENSG00000121634	1	147902795	147909269
GKN1	GKN1:Q9NS71:OID20885:v1	Gastrokine-1	OID20885	Q9NS71	Neurology	GKN1	ENSG00000169605	2	68974573	68980980
GLA	GLA:P06280:OID30594:v1	Alpha-galactosidase A	OID30594	P06280	Inflammation_II	GLA	ENSG00000102393	X	101393273	101408012
GLB1	GLB1:P16278:OID20949:v1	Beta-galactosidase	OID20949	P16278	Neurology	GLB1	ENSG00000170266	3	32996609	33097202
GLI2	GLI2:P10070:OID30429:v1	Zinc finger protein GLI2	OID30429	P10070	Inflammation_II	GLI2	ENSG00000074047	2	120735623	120992653
GLIPR1	GLIPR1:P48060:OID31517:v1	Glioma pathogenesis-related protein 1	OID31517	P48060	Oncology_II	GLIPR1	ENSG00000139278	12	75480753	75503863
GLO1	GLO1:Q04760:OID20107:v1	Lactoylglutathione lyase	OID20107	Q04760	Cardiometabolic	GLO1	ENSG00000124767	6	38675925	38703145
GLOD4	GLOD4:Q9HC38:OID20710:v1	Glyoxalase domain-containing protein 4	OID20710	Q9HC38	Inflammation	GLOD4	ENSG00000167699	17	757097	782294
GLP1R	GLP1R:P43220:OID30809:v1	Glucagon-like peptide 1 receptor	OID30809	P43220	Neurology_II	GLP1R	ENSG00000112164	6	39048781	39091303
GLRX	GLRX:P35754:OID20195:v1	Glutaredoxin-1	OID20195	P35754	Cardiometabolic	GLRX	ENSG00000173221	5	95751319	95822726
GLRX5	GLRX5:Q86SX6:OID30663:v1	Glutaredoxin-related protein 5, mitochondrial	OID30663	Q86SX6	Inflammation_II	GLRX5	ENSG00000182512	14	95533503	95544724
GLT8D2	GLT8D2:Q9H1C3:OID20825:v1	Glycosyltransferase 8 domain-containing protein 2	OID20825	Q9H1C3	Neurology	GLT8D2	ENSG00000120820	12	103988987	104064183
GLYR1	GLYR1:Q49A26:OID31364:v1	Putative oxidoreductase GLYR1	OID31364	Q49A26	Oncology_II	GLYR1	ENSG00000140632	16	4803203	4847288
GM2A	GM2A:P17900:OID30413:v1	Ganglioside GM2 activator	OID30413	P17900	Cardiometabolic_II	GM2A	ENSG00000196743	5	151212150	151270440
GMFG	GMFG:O60234:OID30340:v1	Glia maturation factor gamma	OID30340	O60234	Cardiometabolic_II	GMFG	ENSG00000130755	19	39328353	39342372
GMPR	GMPR:P36959:OID20641:v1	GMP reductase 1	OID20641	P36959	Inflammation	GMPR	ENSG00000137198	6	16238587	16295549
GMPR2	GMPR2:Q9P2T1:OID30623:v1	GMP reductase 2	OID30623	Q9P2T1	Inflammation_II	GMPR2	ENSG00000100938	14	24232422	24239242
GNAS	GNAS:O95467:OID31008:v1	Neuroendocrine secretory protein 55	OID31008	O95467	Neurology_II	GNAS	ENSG00000087460	20	58839718	58911192
GNE	GNE:Q9Y223:OID21231:v1	Bifunctional UDP-N-acetylglucosamine 2-epimerase/N-acetylmannosamine kinase	OID21231	Q9Y223	Oncology	GNE	ENSG00000159921	9	36214441	36277042
GNGT1	GNGT1:P63211:OID30920:v1	Guanine nucleotide-binding protein G(T) subunit gamma-T1	OID30920	P63211	Neurology_II	GNGT1	ENSG00000127928	7	93591573	93911265
GNLY	GNLY:P22749:OID21132:v1	Granulysin	OID21132	P22749	Neurology	GNLY	ENSG00000115523	2	85685175	85698852
GNPDA1	GNPDA1:P46926:OID30197:v1	Glucosamine-6-phosphate isomerase 1	OID30197	P46926	Cardiometabolic_II	GNPDA1	ENSG00000113552	5	141991749	142013041
GNPDA2	GNPDA2:Q8TDQ7:OID30597:v1	Glucosamine-6-phosphate isomerase 2	OID30597	Q8TDQ7	Inflammation_II	GNPDA2	ENSG00000163281	4	44682200	44726588
GOLGA3	GOLGA3:Q08378:OID31026:v1	Golgin subfamily A member 3	OID31026	Q08378	Neurology_II	GOLGA3	ENSG00000090615	12	132768902	132829143
GOLM2	GOLM2:Q6P4E1:OID21044:v1	Protein GOLM2	OID21044	Q6P4E1	Neurology	GOLM2	ENSG00000166734	15	44288719	44415758
GOPC	GOPC:Q9HD26:OID20551:v1	Golgi-associated PDZ and coiled-coil motif-containing protein	OID20551	Q9HD26	Inflammation	GOPC	ENSG00000047932	6	117560269	117602542
GORASP2	GORASP2:Q9H8Y8:OID31438:v1	Golgi reassembly-stacking protein 2	OID31438	Q9H8Y8	Oncology_II	GORASP2	ENSG00000115806	2	170928464	170967130
GOT1	GOT1:P17174:OID30417:v1	Aspartate aminotransferase, cytoplasmic	OID30417	P17174	Cardiometabolic_II	GOT1	ENSG00000120053	10	99396870	99430624
GP1BA	GP1BA:P07359:OID20381:v1	Platelet glycoprotein Ib alpha chain	OID20381	P07359	Cardiometabolic	GP1BA	ENSG00000185245	17	4932277	4935023
GP1BB	GP1BB:P13224:OID30174:v1	Platelet glycoprotein Ib beta chain	OID30174	P13224	Cardiometabolic_II	GP1BB	ENSG00000203618	22	19723539	19724771
GP2	GP2:P55259:OID20090:v1	Pancreatic secretory granule membrane major glycoprotein GP2	OID20090	P55259	Cardiometabolic	GP2	ENSG00000169347	16	20309574	20327808
GP5	GP5:P40197:OID30611:v1	Platelet glycoprotein V	OID30611	P40197	Inflammation_II	GP5	ENSG00000178732	3	194394821	194399266
GP6	GP6:Q9HCN6:OID21091:v1	Platelet glycoprotein VI	OID21091	Q9HCN6	Neurology	GP6	ENSG00000088053	19	55013705	55038264
GPA33	GPA33:Q99795:OID21376:v1	Cell surface A33 antigen	OID21376	Q99795	Oncology	GPA33	ENSG00000143167	1	167052836	167166479
GPC1	GPC1:P35052:OID21438:v1	Glypican-1	OID21438	P35052	Oncology	GPC1	ENSG00000063660	2	240435663	240468076
GPC5	GPC5:P78333:OID20944:v1	Glypican-5	OID20944	P78333	Neurology	GPC5	ENSG00000179399	13	91398621	92873682
GPD1	GPD1:P21695:OID31358:v1	Glycerol-3-phosphate dehydrogenase	OID31358	P21695	Oncology_II	GPD1	ENSG00000167588	12	50103982	50111313
GPHA2	GPHA2:Q96T91:OID31437:v1	Glycoprotein hormone alpha-2	OID31437	Q96T91	Oncology_II	GPHA2	ENSG00000149735	11	64934471	64935893
GPI	GPI:P06744:OID30680:v1	Glucose-6-phosphate isomerase	OID30680	P06744	Inflammation_II	GPI	ENSG00000105220	19	34359480	34402413
GPIHBP1	GPIHBP1:Q8IV16:OID31469:v1	Glycosylphosphatidylinositol-anchored high density lipoprotein-binding protein 1	OID31469	Q8IV16	Oncology_II	GPIHBP1	ENSG00000277494	8	143213218	143217170
GPKOW	GPKOW:Q92917:OID20890:v1	G-patch domain and KOW motifs-containing protein	OID20890	Q92917	Neurology	GPKOW	ENSG00000068394	X	49113407	49123735
GPNMB	GPNMB:Q14956:OID20173:v1	Transmembrane glycoprotein NMB	OID20173	Q14956	Cardiometabolic	GPNMB	ENSG00000136235	7	23235967	23275108
GPR101	GPR101:Q96P66:OID30819:v1	Probable G-protein coupled receptor 101	OID30819	Q96P66	Neurology_II	GPR101	ENSG00000165370	X	137023929	137033995
GPR158	GPR158:Q5T848:OID31013:v1	Probable G-protein coupled receptor 158	OID31013	Q5T848	Neurology_II	GPR158	ENSG00000151025	10	25174802	25602229
GPR15L	GPR15L:Q6UWK7:OID31511:v1	Protein GPR15L	OID31511	Q6UWK7	Oncology_II	C10orf99	ENSG00000188373	10	84173801	84185294
GPR37	GPR37:O15354:OID20095:v1	Prosaposin receptor GPR37	OID20095	O15354	Cardiometabolic	GPR37	ENSG00000170775	7	124743885	124765792
GPRC5C	GPRC5C:Q9NQ84:OID31340:v1	G-protein coupled receptor family C group 5 member C	OID31340	Q9NQ84	Oncology_II	GPRC5C	ENSG00000170412	17	74424851	74451653
GRAP2	GRAP2:O75791:OID20192:v1	GRB2-related adapter protein 2	OID20192	O75791	Cardiometabolic	GRAP2	ENSG00000100351	22	39901084	39973721
GRHPR	GRHPR:Q9UBQ7:OID30289:v1	Glyoxylate reductase/hydroxypyruvate reductase	OID30289	Q9UBQ7	Cardiometabolic_II	GRHPR	ENSG00000137106	9	37422666	37436990
GRIK2	GRIK2:Q13002:OID30977:v1	Glutamate receptor ionotropic, kainate 2	OID30977	Q13002	Neurology_II	GRIK2	ENSG00000164418	6	100962701	102081622
GRIN2B	GRIN2B:Q13224:OID30802:v1	Glutamate receptor ionotropic, NMDA 2B	OID30802	Q13224	Neurology_II	GRIN2B	ENSG00000273079	12	13437942	13982002
GRK5	GRK5:P34947:OID20066:v1	G protein-coupled receptor kinase 5	OID20066	P34947	Cardiometabolic	GRK5	ENSG00000198873	10	119207571	119459745
GRN	GRN:P28799:OID21159:v1	Progranulin	OID21159	P28799	Neurology	GRN	ENSG00000030582	17	44345246	44353106
GRP	GRP:P07492:OID30264:v1	Gastrin-releasing peptide	OID30264	P07492	Cardiometabolic_II	GRP	ENSG00000134443	18	59220158	59230774
GRPEL1	GRPEL1:Q9HAV7:OID21309:v1	GrpE protein homolog 1, mitochondrial	OID21309	Q9HAV7	Oncology	GRPEL1	ENSG00000109519	4	7058671	7068085
GRSF1	GRSF1:Q12849:OID31224:v1	G-rich sequence factor 1	OID31224	Q12849	Oncology_II	GRSF1	ENSG00000132463	4	70815783	70839897
GSAP	GSAP:A4D1B5:OID21173:v1	Gamma-secretase-activating protein	OID21173	A4D1B5	Oncology	GSAP	ENSG00000186088	7	77310751	77416349
GSN	GSN:P06396:OID30714:v1	Gelsolin	OID30714	P06396	Inflammation_II	GSN	ENSG00000148180	9	121207794	121332843
GSR	GSR:P00390:OID30700:v1	Glutathione reductase, mitochondrial	OID30700	P00390	Inflammation_II	GSR	ENSG00000104687	8	30678066	30727846
GSTA1	GSTA1:P08263:OID20166:v1	Glutathione S-transferase A1	OID20166	P08263	Cardiometabolic	GSTA1	ENSG00000243955	6	52791371	52803860
GSTA3	GSTA3:Q16772:OID21242:v1	Glutathione S-transferase A3	OID21242	Q16772	Oncology	GSTA3	ENSG00000174156	6	52896639	52909698
GSTM4	GSTM4:Q03013:OID30164:v1	Glutathione S-transferase Mu 4	OID30164	Q03013	Cardiometabolic_II	GSTM4	ENSG00000168765	1	109656099	109665496
GSTP1	GSTP1:P09211:OID20876:v1	Glutathione S-transferase P	OID20876	P09211	Neurology	GSTP1	ENSG00000084207	11	67583742	67586656
GSTT2B	GSTT2B:P0CG30:OID31097:v1	Glutathione S-transferase theta-2B	OID31097	P0CG30	Neurology_II	GSTT2B	ENSG00000133433	22	23957414	23961195
GTF2IRD1	GTF2IRD1:Q9UHL9:OID31264:v1	General transcription factor II-I repeat domain-containing protein 1	OID31264	Q9UHL9	Oncology_II	GTF2IRD1	ENSG00000006704	7	74453790	74602605
GTPBP2	GTPBP2:Q9BX10:OID30946:v1	GTP-binding protein 2	OID30946	Q9BX10	Neurology_II	GTPBP2	ENSG00000172432	6	43605316	43629264
GUCA2A	GUCA2A:Q02747:OID21101:v1	Guanylin	OID21101	Q02747	Neurology	GUCA2A	ENSG00000197273	1	42162690	42164745
GUCY2C	GUCY2C:P25092:OID31318:v1	Heat-stable enterotoxin receptor	OID31318	P25092	Oncology_II	GUCY2C	ENSG00000070019	12	14612632	14696599
GUK1	GUK1:Q16774:OID30148:v1	Guanylate kinase	OID30148	Q16774	Cardiometabolic_II	GUK1	ENSG00000143774	1	228139962	228148984
GUSB	GUSB:P08236:OID20296:v1	Beta-glucuronidase	OID20296	P08236	Cardiometabolic	GUSB	ENSG00000169919	7	65960684	65982215
GYS1	GYS1:P13807:OID20097:v1	Glycogen [starch] synthase, muscle	OID20097	P13807	Cardiometabolic	GYS1	ENSG00000104812	19	48968130	48993310
GZMA	GZMA:P12544:OID20663:v1	Granzyme A	OID20663	P12544	Inflammation	GZMA	ENSG00000145649	5	55102646	55110252
GZMB	GZMB:P10144:OID20604:v1	Granzyme B	OID20604	P10144	Inflammation	GZMB	ENSG00000100453	14	24630954	24634267
GZMH	GZMH:P20718:OID20096:v1	Granzyme H	OID20096	P20718	Cardiometabolic	GZMH	ENSG00000100450	14	24606480	24609699
H2AP	H2AP:O75409:OID31232:v1	Huntingtin-interacting protein M	OID31232	O75409	Oncology_II	H2AP	ENSG00000187516	X	37990779	37991314
HADH	HADH:Q16836:OID30132:v1	Hydroxyacyl-coenzyme A dehydrogenase, mitochondrial	OID30132	Q16836	Cardiometabolic_II	HADH	ENSG00000138796	4	107989714	108035241
HAGH	HAGH:Q16775:OID21459:v1	Hydroxyacylglutathione hydrolase, mitochondrial	OID21459	Q16775	Oncology	HAGH	ENSG00000063854	16	1795620	1827157
HAO1	HAO1:Q9UJM8:OID21395:v1	Hydroxyacid oxidase 1	OID21395	Q9UJM8	Oncology	HAO1	ENSG00000101323	20	7882985	7940458
HARS1	HARS1:P12081:OID21086:v1	Histidine--tRNA ligase, cytoplasmic	OID21086	P12081	Neurology	HARS1	ENSG00000170445	5	140673035	140691537
HAVCR1	HAVCR1:Q96D42:OID21422:v1	Hepatitis A virus cellular receptor 1	OID21422	Q96D42	Oncology	HAVCR1	ENSG00000113249	5	157026742	157069396
HAVCR2	HAVCR2:Q8TDQ0:OID21137:v1	Hepatitis A virus cellular receptor 2	OID21137	Q8TDQ0	Neurology	HAVCR2	ENSG00000135077	5	157085422	157142869
HBEGF	HBEGF:Q99075:OID21465:v1	Proheparin-binding EGF-like growth factor	OID21465	Q99075	Oncology	HBEGF	ENSG00000113070	5	140332843	140346603
HBQ1	HBQ1:P09105:OID21433:v1	Hemoglobin subunit theta-1	OID21433	P09105	Oncology	HBQ1	ENSG00000086506	16	180459	181179
HBZ	HBZ:P02008:OID30307:v1	Hemoglobin subunit zeta	OID30307	P02008	Cardiometabolic_II	HBZ	ENSG00000130656	16	142728	154503
HCG22	HCG22:E2RYF7:OID30088:v1	Protein PBMUCL2	OID30088	E2RYF7	Cardiometabolic_II	HCG22	ENSG00000228789	6	31053311	31065229
HCLS1	HCLS1:P14317:OID20648:v1	Hematopoietic lineage cell-specific protein	OID20648	P14317	Inflammation	HCLS1	ENSG00000180353	3	121631399	121660927
HDAC8	HDAC8:Q9BY41:OID30436:v1	Histone deacetylase 8	OID30436	Q9BY41	Inflammation_II	HDAC8	ENSG00000147099	X	72329516	72573101
HDAC9	HDAC9:Q9UKV0:OID30832:v1	Histone deacetylase 9	OID30832	Q9UKV0	Neurology_II	HDAC9	ENSG00000048052	7	18086949	19002416
HDDC2	HDDC2:Q7Z4H3:OID31447:v1	5'-deoxynucleotidase HDDC2	OID31447	Q7Z4H3	Oncology_II	HDDC2	ENSG00000111906	6	125219962	125302078
HDGF	HDGF:P51858:OID21455:v1	Hepatoma-derived growth factor	OID21455	P51858	Oncology	HDGF	ENSG00000143321	1	156742109	156766925
HDGFL2	HDGFL2:Q7Z4V5:OID31136:v1	Hepatoma-derived growth factor-related protein 2	OID31136	Q7Z4V5	Neurology_II	HDGFL2	ENSG00000167674	19	4472297	4502208
HEBP1	HEBP1:Q9NRV9:OID20063:v1	Heme-binding protein 1	OID20063	Q9NRV9	Cardiometabolic	HEBP1	ENSG00000013583	12	12974870	13000265
HEG1	HEG1:Q9ULI3:OID30579:v1	Protein HEG homolog 1	OID30579	Q9ULI3	Inflammation_II	HEG1	ENSG00000173706	3	124965710	125055997
HEPACAM2	HEPACAM2:A8MVW5:OID31151:v1	HEPACAM family member 2	OID31151	A8MVW5	Neurology_II	HEPACAM2	ENSG00000188175	7	93188534	93226469
HEPH	HEPH:Q9BQS7:OID30337:v1	Hephaestin	OID30337	Q9BQS7	Cardiometabolic_II	HEPH	ENSG00000089472	X	66162671	66268867
HEXIM1	HEXIM1:O94992:OID20589:v1	Protein HEXIM1	OID20589	O94992	Inflammation	HEXIM1	ENSG00000186834	17	45148475	45152099
HGF	HGF:P14210:OID20656:v1	Hepatocyte growth factor	OID20656	P14210	Inflammation	HGF	ENSG00000019991	7	81699010	81770438
HGFAC	HGFAC:Q04756:OID30718:v1	Hepatocyte growth factor activator	OID30718	Q04756	Inflammation_II	HGFAC	ENSG00000109758	4	3441968	3449486
HGS	HGS:O14964:OID21175:v1	Hepatocyte growth factor-regulated tyrosine kinase substrate	OID21175	O14964	Oncology	HGS	ENSG00000185359	17	81683326	81703138
HHEX	HHEX:Q03014:OID31107:v1	Hematopoietically-expressed homeobox protein HHEX	OID31107	Q03014	Neurology_II	HHEX	ENSG00000152804	10	92689955	92695647
HIF1A	HIF1A:Q16665:OID30425:v1	Hypoxia-inducible factor 1-alpha	OID30425	Q16665	Inflammation_II	HIF1A	ENSG00000100644	14	61695513	61748259
HIP1	HIP1:O00291:OID30071:v1	Huntingtin-interacting protein 1	OID30071	O00291	Cardiometabolic_II	HIP1	ENSG00000127946	7	75533298	75738962
HIP1R	HIP1R:O75146:OID31141:v1	Huntingtin-interacting protein 1-related protein	OID31141	O75146	Neurology_II	HIP1R	ENSG00000130787	12	122834453	122862961
HJV	HJV:Q6ZVN8:OID31006:v1	Hemojuvelin	OID31006	Q6ZVN8	Neurology_II	HJV	ENSG00000168509	1	146017468	146036746
HK2	HK2:P52789:OID20065:v1	Hexokinase-2	OID20065	P52789	Cardiometabolic	HK2	ENSG00000159399	2	74834127	74893359
HLA-A	HLA-A:P04439:OID31048:v1	HLA class I histocompatibility antigen, A alpha chain	OID31048	P04439	Neurology_II	HLA-A	ENSG00000206503	6	29941260	29949572
HLA-DRA	HLA-DRA:P01903:OID20520:v1	HLA class II histocompatibility antigen, DR alpha chain	OID20520	P01903	Inflammation	HLA-DRA	ENSG00000204287	6	32439878	32445046
HLA-E	HLA-E:P13747:OID20532:v1	HLA class I histocompatibility antigen, alpha chain E	OID20532	P13747	Inflammation	HLA-E	ENSG00000204592	6	30489509	30494194
HMBS	HMBS:P08397:OID21385:v1	Porphobilinogen deaminase	OID21385	P08397	Oncology	HMBS	ENSG00000256269	11	119084866	119093834
HMCN2	HMCN2:Q8NDA2:OID30592:v1	Hemicentin-2	OID30592	Q8NDA2	Inflammation_II	HMCN2	ENSG00000148357	9	130265760	130434123
HMGCL	HMGCL:P35914:OID30214:v1	Hydroxymethylglutaryl-CoA lyase, mitochondrial	OID30214	P35914	Cardiometabolic_II	HMGCL	ENSG00000117305	1	23801885	23838620
HMGCS1	HMGCS1:Q01581:OID30157:v1	Hydroxymethylglutaryl-CoA synthase, cytoplasmic	OID30157	Q01581	Cardiometabolic_II	HMGCS1	ENSG00000112972	5	43287470	43313512
HMMR	HMMR:O75330:OID31175:v1	Hyaluronan mediated motility receptor	OID31175	O75330	Oncology_II	HMMR	ENSG00000072571	5	163460203	163491941
HMOX1	HMOX1:P09601:OID20217:v1	Heme oxygenase 1	OID20217	P09601	Cardiometabolic	HMOX1	ENSG00000100292	22	35380361	35394214
HMOX2	HMOX2:P30519:OID20887:v1	Heme oxygenase 2	OID20887	P30519	Neurology	HMOX2	ENSG00000103415	16	4474690	4510347
HNF1A	HNF1A:P20823:OID30919:v1	Hepatocyte nuclear factor 1-alpha	OID30919	P20823	Neurology_II	HNF1A	ENSG00000135100	12	120978543	121002512
HNMT	HNMT:P50135:OID20975:v1	Histamine N-methyltransferase	OID20975	P50135	Neurology	HNMT	ENSG00000150540	2	137964020	138016364
HNRNPK	HNRNPK:P61978:OID20051:v1	Heterogeneous nuclear ribonucleoprotein K	OID20051	P61978	Cardiometabolic	HNRNPK	ENSG00000165119	9	83968083	83980631
HNRNPUL1	HNRNPUL1:Q9BUJ2:OID31037:v1	Heterogeneous nuclear ribonucleoprotein U-like protein 1	OID31037	Q9BUJ2	Neurology_II	HNRNPUL1	ENSG00000105323	19	41262496	41307787
HPCAL1	HPCAL1:P37235:OID20615:v1	Hippocalcin-like protein 1	OID20615	P37235	Inflammation	HPCAL1	ENSG00000115756	2	10302889	10427617
HPGDS	HPGDS:O60760:OID21266:v1	Hematopoietic prostaglandin D synthase	OID21266	O60760	Oncology	HPGDS	ENSG00000163106	4	94298535	94342876
HPSE	HPSE:Q9Y251:OID30409:v1	Heparanase	OID30409	Q9Y251	Cardiometabolic_II	HPSE	ENSG00000173083	4	83292461	83335153
HRAS	HRAS:P01112:OID31263:v1	GTPase Hras	OID31263	P01112	Oncology_II	HRAS	ENSG00000174775	11	532242	537321
HRC	HRC:P23327:OID30211:v1	Sarcoplasmic reticulum histidine-rich calcium-binding protein	OID30211	P23327	Cardiometabolic_II	HRC	ENSG00000130528	19	49151198	49155396
HRG	HRG:P04196:OID30770:v1	Histidine-rich glycoprotein	OID30770	P04196	Inflammation_II	HRG	ENSG00000113905	3	186660216	186678234
HS1BP3	HS1BP3:Q53T59:OID30243:v1	HCLS1-binding protein 3	OID30243	Q53T59	Cardiometabolic_II	HS1BP3	ENSG00000118960	2	20560448	20651130
HS3ST3B1	HS3ST3B1:Q9Y662:OID21303:v1	Heparan sulfate glucosamine 3-O-sulfotransferase 3B1	OID21303	Q9Y662	Oncology	HS3ST3B1	ENSG00000125430	17	14301081	14349404
HS6ST1	HS6ST1:O60243:OID21441:v1	Heparan-sulfate 6-O-sulfotransferase 1	OID21441	O60243	Oncology	HS6ST1	ENSG00000136720	2	128236716	128318868
HS6ST2	HS6ST2:Q96MM7:OID30481:v1	Heparan-sulfate 6-O-sulfotransferase 2	OID30481	Q96MM7	Inflammation_II	HS6ST2	ENSG00000171004	X	132626015	132961395
HSBP1	HSBP1:O75506:OID30232:v1	Heat shock factor-binding protein 1	OID30232	O75506	Cardiometabolic_II	HSBP1	ENSG00000230989	16	83719311	83819737
HSD11B1	HSD11B1:P28845:OID20575:v1	Corticosteroid 11-beta-dehydrogenase isozyme 1	OID20575	P28845	Inflammation	HSD11B1	ENSG00000117594	1	209686178	209734949
HSD17B14	HSD17B14:Q9BPX1:OID31098:v1	17-beta-hydroxysteroid dehydrogenase 14	OID31098	Q9BPX1	Neurology_II	HSD17B14	ENSG00000087076	19	48813018	48836510
HSD17B3	HSD17B3:P37058:OID30145:v1	Testosterone 17-beta-dehydrogenase 3	OID30145	P37058	Cardiometabolic_II	HSD17B3	ENSG00000130948	9	96235306	96302176
HSDL2	HSDL2:Q6YN16:OID30256:v1	Hydroxysteroid dehydrogenase-like protein 2	OID30256	Q6YN16	Cardiometabolic_II	HSDL2	ENSG00000119471	9	112380080	112472405
HSP90B1	HSP90B1:P14625:OID20829:v1	Endoplasmin	OID20829	P14625	Neurology	HSP90B1	ENSG00000166598	12	103930107	103953931
HSPA1A	HSPA1A:P0DMV8:OID20718:v1	Heat shock 70 kDa protein 1A	OID20718	P0DMV8	Inflammation	HSPA1A	ENSG00000204389	6	31815543	31817994
HSPA2	HSPA2:P54652:OID31424:v1	Heat shock-related 70 kDa protein 2	OID31424	P54652	Oncology_II	HSPA2	ENSG00000126803	14	64535905	64546173
HSPB1	HSPB1:P04792:OID20230:v1	Heat shock protein beta-1	OID20230	P04792	Cardiometabolic	HSPB1	ENSG00000106211	7	76302673	76305813
HSPB6	HSPB6:O14558:OID21408:v1	Heat shock protein beta-6	OID21408	O14558	Oncology	HSPB6	ENSG00000004776	19	35754566	35758079
HSPG2	HSPG2:P98160:OID20383:v1	Basement membrane-specific heparan sulfate proteoglycan core protein	OID20383	P98160	Cardiometabolic	HSPG2	ENSG00000142798	1	21822244	21937310
HTR1A	HTR1A:P08908:OID30824:v1	5-hydroxytryptamine receptor 1A	OID30824	P08908	Neurology_II	HTR1A	ENSG00000178394	5	63957874	63962507
HTR1B	HTR1B:P28222:OID30866:v1	5-hydroxytryptamine receptor 1B	OID30866	P28222	Neurology_II	HTR1B	ENSG00000135312	6	77460924	77463491
HTRA2	HTRA2:O43464:OID21471:v1	Serine protease HTRA2, mitochondrial	OID21471	O43464	Oncology	HTRA2	ENSG00000115317	2	74529596	74533350
HYAL1	HYAL1:Q12794:OID20357:v1	Hyaluronidase-1	OID20357	Q12794	Cardiometabolic	HYAL1	ENSG00000114378	3	50299890	50312381
HYOU1	HYOU1:Q9Y4L1:OID20300:v1	Hypoxia up-regulated protein 1	OID20300	Q9Y4L1	Cardiometabolic	HYOU1	ENSG00000149428	11	119044188	119057227
ICA1	ICA1:Q05084:OID20484:v1	Islet cell autoantigen 1	OID20484	Q05084	Inflammation	ICA1	ENSG00000003147	7	8113184	8262687
ICAM1	ICAM1:P05362:OID20411:v1	Intercellular adhesion molecule 1	OID20411	P05362	Cardiometabolic	ICAM1	ENSG00000090339	19	10271093	10286615
ICAM2	ICAM2:P13598:OID20248:v1	Intercellular adhesion molecule 2	OID20248	P13598	Cardiometabolic	ICAM2	ENSG00000108622	17	64002594	64020634
ICAM3	ICAM3:P32942:OID20277:v1	Intercellular adhesion molecule 3	OID20277	P32942	Cardiometabolic	ICAM3	ENSG00000076662	19	10333776	10339661
ICAM4	ICAM4:Q14773:OID20578:v1	Intercellular adhesion molecule 4	OID20578	Q14773	Inflammation	ICAM4	ENSG00000105371	19	10286955	10288522
ICAM5	ICAM5:Q9UMF0:OID20145:v1	Intercellular adhesion molecule 5	OID20145	Q9UMF0	Cardiometabolic	ICAM5	ENSG00000105376	19	10289952	10296778
ICOSLG	ICOSLG:O75144:OID21351:v1	ICOS ligand	OID21351	O75144	Oncology	ICOSLG	ENSG00000160223	21	44215382	44241446
ID4	ID4:P47928:OID31284:v1	DNA-binding protein inhibitor ID-4	OID31284	P47928	Oncology_II	ID4	ENSG00000172201	6	19837370	19842197
IDI2	IDI2:Q9BXS1:OID20823:v1	Isopentenyl-diphosphate delta-isomerase 2	OID20823	Q9BXS1	Neurology	IDI2	ENSG00000148377	10	1018910	1025859
IDO1	IDO1:P14902:OID30230:v1	Indoleamine 2,3-dioxygenase 1	OID30230	P14902	Cardiometabolic_II	IDO1	ENSG00000131203	8	39902275	39928790
IDO1	IDO1:P14902:OID30563:v1	Indoleamine 2,3-dioxygenase 1	OID30563	P14902	Inflammation_II	IDO1	ENSG00000131203	8	39902275	39928790
IDO1	IDO1:P14902:OID31050:v1	Indoleamine 2,3-dioxygenase 1	OID31050	P14902	Neurology_II	IDO1	ENSG00000131203	8	39902275	39928790
IDO1	IDO1:P14902:OID31474:v1	Indoleamine 2,3-dioxygenase 1	OID31474	P14902	Oncology_II	IDO1	ENSG00000131203	8	39902275	39928790
IDS	IDS:P22304:OID20619:v1	Iduronate 2-sulfatase	OID20619	P22304	Inflammation	IDS	ENSG00000010404	X	149476988	149521096
IDUA	IDUA:P35475:OID21468:v1	Alpha-L-iduronidase	OID21468	P35475	Oncology	IDUA	ENSG00000127415	4	986997	1004564
IFI30	IFI30:P13284:OID31505:v1	Gamma-interferon-inducible lysosomal thiol reductase	OID31505	P13284	Oncology_II	IFI30	ENSG00000216490	19	18173162	18178117
IFIT1	IFIT1:P09914:OID31310:v1	Interferon-induced protein with tetratricopeptide repeats 1	OID31310	P09914	Oncology_II	IFIT1	ENSG00000185745	10	89392546	89406487
IFIT3	IFIT3:O14879:OID31283:v1	Interferon-induced protein with tetratricopeptide repeats 3	OID31283	O14879	Oncology_II	IFIT3	ENSG00000119917	10	89327307	89377473
IFNAR1	IFNAR1:P17181:OID31491:v1	Interferon alpha/beta receptor 1	OID31491	P17181	Oncology_II	IFNAR1	ENSG00000142166	21	33324387	33359864
IFNG	IFNG:P01579:OID20495:v1	Interferon gamma	OID20495	P01579	Inflammation	IFNG	ENSG00000111537	12	68154768	68159740
IFNGR1	IFNGR1:P15260:OID20678:v1	Interferon gamma receptor 1	OID20678	P15260	Inflammation	IFNGR1	ENSG00000027697	6	137197483	137219449
IFNGR2	IFNGR2:P38484:OID20941:v1	Interferon gamma receptor 2	OID20941	P38484	Neurology	IFNGR2	ENSG00000159128	21	33403413	33479348
IFNL1	IFNL1:Q8IU54:OID20795:v1	Interferon lambda-1	OID20795	Q8IU54	Neurology	IFNL1	ENSG00000182393	19	39296407	39298673
IFNL2	IFNL2:Q8IZJ0:OID30791:v1	Interferon lambda-2	OID30791	Q8IZJ0	Neurology_II	IFNL2	ENSG00000183709	19	39268396	39270188
IFNLR1	IFNLR1:Q8IU57:OID20506:v1	Interferon lambda receptor 1	OID20506	Q8IU57	Inflammation	IFNLR1	ENSG00000185436	1	24154168	24187959
IFNW1	IFNW1:P05000:OID30129:v1	Interferon omega-1	OID30129	P05000	Cardiometabolic_II	IFNW1	ENSG00000177047	9	21140632	21141832
IFT20	IFT20:Q8IY31:OID30962:v1	Intraflagellar transport protein 20 homolog	OID30962	Q8IY31	Neurology_II	IFT20	ENSG00000109083	17	28328325	28335489
IGBP1	IGBP1:P78318:OID31059:v1	Immunoglobulin-binding protein 1	OID31059	P78318	Neurology_II	IGBP1	ENSG00000089289	X	70133447	70166324
IGDCC3	IGDCC3:Q8IVU1:OID30862:v1	Immunoglobulin superfamily DCC subclass member 3	OID30862	Q8IVU1	Neurology_II	IGDCC3	ENSG00000174498	15	65327127	65378002
IGDCC4	IGDCC4:Q8TDY8:OID30402:v1	Immunoglobulin superfamily DCC subclass member 4	OID30402	Q8TDY8	Cardiometabolic_II	IGDCC4	ENSG00000103742	15	65381484	65422947
IGF1R	IGF1R:P08069:OID21274:v1	Insulin-like growth factor 1 receptor	OID21274	P08069	Oncology	IGF1R	ENSG00000140443	15	98648539	98964530
IGF2BP3	IGF2BP3:O00425:OID30112:v1	Insulin-like growth factor 2 mRNA-binding protein 3	OID30112	O00425	Cardiometabolic_II	IGF2BP3	ENSG00000136231	7	23310209	23470491
IGF2R	IGF2R:P11717:OID21146:v1	Cation-independent mannose-6-phosphate receptor	OID21146	P11717	Neurology	IGF2R	ENSG00000197081	6	159969082	160113507
IGFBP1	IGFBP1:P08833:OID20246:v1	Insulin-like growth factor-binding protein 1	OID20246	P08833	Cardiometabolic	IGFBP1	ENSG00000146678	7	45888360	45893660
IGFBP2	IGFBP2:P18065:OID20325:v1	Insulin-like growth factor-binding protein 2	OID20325	P18065	Cardiometabolic	IGFBP2	ENSG00000115457	2	216632828	216664436
IGFBP3	IGFBP3:P17936:OID20398:v1	Insulin-like growth factor-binding protein 3	OID20398	P17936	Cardiometabolic	IGFBP3	ENSG00000146674	7	45912245	45921874
IGFBP4	IGFBP4:P22692:OID21158:v1	Insulin-like growth factor-binding protein 4	OID21158	P22692	Neurology	IGFBP4	ENSG00000141753	17	40443450	40457725
IGFBP6	IGFBP6:P24592:OID20413:v1	Insulin-like growth factor-binding protein 6	OID20413	P24592	Cardiometabolic	IGFBP6	ENSG00000167779	12	53097436	53102345
IGFBP7	IGFBP7:Q16270:OID20236:v1	Insulin-like growth factor-binding protein 7	OID20236	Q16270	Cardiometabolic	IGFBP7	ENSG00000163453	4	57030773	57110385
IGFBPL1	IGFBPL1:Q8WX77:OID20155:v1	Insulin-like growth factor-binding protein-like 1	OID20155	Q8WX77	Cardiometabolic	IGFBPL1	ENSG00000137142	9	38406528	38424454
IGFL4	IGFL4:Q6B9Z1:OID30500:v1	Insulin growth factor-like family member 4	OID30500	Q6B9Z1	Inflammation_II	IGFL4	ENSG00000204869	19	46039182	46077118
IGHMBP2	IGHMBP2:P38935:OID30123:v1	DNA-binding protein SMUBP-2	OID30123	P38935	Cardiometabolic_II	IGHMBP2	ENSG00000132740	11	68903863	68940602
IGLC2	IGLC2:P0DOY2:OID30740:v1	Immunoglobulin lambda constant 2	OID30740	P0DOY2	Inflammation_II	IGLC2	ENSG00000211677	22	22900976	22901437
IGLON5	IGLON5:A6NGN9:OID31169:v1	IgLON family member 5	OID31169	A6NGN9	Oncology_II	IGLON5	ENSG00000142549	19	51311644	51330891
IGSF21	IGSF21:Q96ID5:OID30210:v1	Immunoglobulin superfamily member 21	OID30210	Q96ID5	Cardiometabolic_II	IGSF21	ENSG00000117154	1	18107798	18378483
IGSF3	IGSF3:O75054:OID21312:v1	Immunoglobulin superfamily member 3	OID21312	O75054	Oncology	IGSF3	ENSG00000143061	1	116574399	116667755
IGSF8	IGSF8:Q969P0:OID20167:v1	Immunoglobulin superfamily member 8	OID20167	Q969P0	Cardiometabolic	IGSF8	ENSG00000162729	1	160091340	160098943
IGSF9	IGSF9:Q9P2J2:OID30330:v1	Protein turtle homolog A	OID30330	Q9P2J2	Cardiometabolic_II	IGSF9	ENSG00000085552	1	159927039	159945613
IKBKG	IKBKG:Q9Y6K9:OID20544:v1	NF-kappa-B essential modulator	OID20544	Q9Y6K9	Inflammation	IKBKG	ENSG00000269335	X	154541199	154565046
IKZF2	IKZF2:Q9UKS7:OID21213:v1	Zinc finger protein Helios	OID21213	Q9UKS7	Oncology	IKZF2	ENSG00000030419	2	212999691	213152427
IL10	IL10:P22301:OID20431:v1	Interleukin-10	OID20431	P22301	Inflammation	IL10	ENSG00000136634	1	206767602	206774541
IL10RA	IL10RA:Q13651:OID20420:v1	Interleukin-10 receptor subunit alpha	OID20420	Q13651	Inflammation	IL10RA	ENSG00000110324	11	117986370	118003037
IL10RB	IL10RB:Q08334:OID20696:v1	Interleukin-10 receptor subunit beta	OID20696	Q08334	Inflammation	IL10RB	ENSG00000243646	21	33266367	33311420
IL11	IL11:P20809:OID20455:v1	Interleukin-11	OID20455	P20809	Inflammation	IL11	ENSG00000095752	19	55364382	55370463
IL12A_IL12B	IL12A_IL12B:P29459_P29460:OID21327:v1	Interleukin-12	OID21327	P29459_P29460	Oncology	IL12A	ENSG00000168811	3	159988835	159996019
IL12A_IL12B	IL12A_IL12B:P29459_P29460:OID21327:v1	Interleukin-12	OID21327	P29459_P29460	Oncology	IL12B	ENSG00000113302	5	159314780	159330487
IL12B	IL12B:P29460:OID20666:v1	Interleukin-12 subunit beta	OID20666	P29460	Inflammation	IL12B	ENSG00000113302	5	159314780	159330863
IL12RB1	IL12RB1:P42701:OID20486:v1	Interleukin-12 receptor subunit beta-1	OID20486	P42701	Inflammation	IL12RB1	ENSG00000096996	19	18058995	18098944
IL12RB2	IL12RB2:Q99665:OID30422:v1	Interleukin-12 receptor subunit beta-2	OID30422	Q99665	Inflammation_II	IL12RB2	ENSG00000081985	1	67307364	67398724
IL13	IL13:P35225:OID20430:v1	Interleukin-13	OID20430	P35225	Inflammation	IL13	ENSG00000169194	5	132656263	132661110
IL13RA1	IL13RA1:P78552:OID21504:v1	Interleukin-13 receptor subunit alpha-1	OID21504	P78552	Oncology	IL13RA1	ENSG00000131724	X	118727133	118794535
IL13RA2	IL13RA2:Q14627:OID30841:v1	Interleukin-13 receptor subunit alpha-2	OID30841	Q14627	Neurology_II	IL13RA2	ENSG00000123496	X	115003975	115019977
IL15	IL15:P40933:OID20562:v1	Interleukin-15	OID20562	P40933	Inflammation	IL15	ENSG00000164136	4	141636583	141733987
IL15RA	IL15RA:Q13261:OID20498:v1	Interleukin-15 receptor subunit alpha	OID20498	Q13261	Inflammation	IL15RA	ENSG00000134470	10	5943639	5978187
IL16	IL16:Q14005:OID20633:v1	Pro-interleukin-16	OID20633	Q14005	Inflammation	IL16	ENSG00000172349	15	81159575	81314058
IL17A	IL17A:Q16552:OID20469:v1	Interleukin-17A	OID20469	Q16552	Inflammation	IL17A	ENSG00000112115	6	52186375	52190638
IL17C	IL17C:Q9P0M4:OID20477:v1	Interleukin-17C	OID20477	Q9P0M4	Inflammation	IL17C	ENSG00000124391	16	88638572	88640468
IL17D	IL17D:Q8TAD2:OID20481:v1	Interleukin-17D	OID20481	Q8TAD2	Inflammation	IL17D	ENSG00000172458	13	20702127	20723098
IL17F	IL17F:Q96PD4:OID20456:v1	Interleukin-17F	OID20456	Q96PD4	Inflammation	IL17F	ENSG00000112116	6	52236681	52245689
IL17RA	IL17RA:Q96F46:OID21089:v1	Interleukin-17 receptor A	OID21089	Q96F46	Neurology	IL17RA	ENSG00000177663	22	17084954	17115693
IL17RB	IL17RB:Q9NRM6:OID20585:v1	Interleukin-17 receptor B	OID20585	Q9NRM6	Inflammation	IL17RB	ENSG00000056736	3	53846568	53865794
IL18	IL18:Q14116:OID20694:v1	Interleukin-18	OID20694	Q14116	Inflammation	IL18	ENSG00000150782	11	112143251	112164096
IL18BP	IL18BP:O95998:OID20348:v1	Interleukin-18-binding protein	OID20348	O95998	Cardiometabolic	IL18BP	ENSG00000137496	11	71998613	72007315
IL18R1	IL18R1:Q13478:OID20652:v1	Interleukin-18 receptor 1	OID20652	Q13478	Inflammation	IL18R1	ENSG00000115604	2	102311529	102398777
IL18RAP	IL18RAP:O95256:OID20900:v1	Interleukin-18 receptor accessory protein	OID20900	O95256	Neurology	IL18RAP	ENSG00000115607	2	102418689	102452565
IL19	IL19:Q9UHD0:OID20158:v1	Interleukin-19	OID20158	Q9UHD0	Cardiometabolic	IL19	ENSG00000142224	1	206770764	206842981
IL1A	IL1A:P01583:OID20488:v1	Interleukin-1 alpha	OID20488	P01583	Inflammation	IL1A	ENSG00000115008	2	112773925	112784493
IL1B	IL1B:P01584:OID20427:v1	Interleukin-1 beta	OID20427	P01584	Inflammation	IL1B	ENSG00000125538	2	112829751	112836816
IL1R1	IL1R1:P14778:OID21116:v1	Interleukin-1 receptor type 1	OID21116	P14778	Neurology	IL1R1	ENSG00000115594	2	102064544	102179874
IL1R2	IL1R2:P27930:OID20757:v1	Interleukin-1 receptor type 2	OID20757	P27930	Inflammation	IL1R2	ENSG00000115590	2	101991960	102028544
IL1RAP	IL1RAP:Q9NPH3:OID21126:v1	Interleukin-1 receptor accessory protein	OID21126	Q9NPH3	Neurology	IL1RAP	ENSG00000196083	3	190514051	190659750
IL1RL1	IL1RL1:Q01638:OID20250:v1	Interleukin-1 receptor-like 1	OID20250	Q01638	Cardiometabolic	IL1RL1	ENSG00000115602	2	102311502	102352037
IL1RL2	IL1RL2:Q9HB29:OID20487:v1	Interleukin-1 receptor-like 2	OID20487	Q9HB29	Inflammation	IL1RL2	ENSG00000115598	2	102187006	102240002
IL1RN	IL1RN:P18510:OID20700:v1	Interleukin-1 receptor antagonist protein	OID20700	P18510	Inflammation	IL1RN	ENSG00000136689	2	113099315	113134016
IL2	IL2:P60568:OID20419:v1	Interleukin-2	OID20419	P60568	Inflammation	IL2	ENSG00000109471	4	122451470	122456725
IL20	IL20:Q9NYY1:OID20453:v1	Interleukin-20	OID20453	Q9NYY1	Inflammation	IL20	ENSG00000162891	1	206865623	206869223
IL20RA	IL20RA:Q9UHF4:OID20422:v1	Interleukin-20 receptor subunit alpha	OID20422	Q9UHF4	Inflammation	IL20RA	ENSG00000016402	6	136999971	137045180
IL20RB	IL20RB:Q6UXL0:OID30461:v1	Interleukin-20 receptor subunit beta	OID30461	Q6UXL0	Inflammation_II	IL20RB	ENSG00000174564	3	136946230	137011085
IL21R	IL21R:Q9HBE5:OID30441:v1	Interleukin-21 receptor	OID30441	Q9HBE5	Inflammation_II	IL21R	ENSG00000103522	16	27402174	27452042
IL22	IL22:Q9GZX6:OID31407:v1	Interleukin-22	OID31407	Q9GZX6	Oncology_II	IL22	ENSG00000127318	12	68248242	68253604
IL22RA1	IL22RA1:Q8N6P7:OID20449:v1	Interleukin-22 receptor subunit alpha-1	OID20449	Q8N6P7	Inflammation	IL22RA1	ENSG00000142677	1	24119771	24143140
IL24	IL24:Q13007:OID20440:v1	Interleukin-24	OID20440	Q13007	Inflammation	IL24	ENSG00000162892	1	206897443	206904139
IL25	IL25:Q9H293:OID31243:v1	Interleukin-25	OID31243	Q9H293	Oncology_II	IL25	ENSG00000166090	14	23372809	23376403
IL2RA	IL2RA:P01589:OID20267:v1	Interleukin-2 receptor subunit alpha	OID20267	P01589	Cardiometabolic	IL2RA	ENSG00000134460	10	6010689	6062370
IL2RB	IL2RB:P14784:OID20450:v1	Interleukin-2 receptor subunit beta	OID20450	P14784	Inflammation	IL2RB	ENSG00000100385	22	37118666	37175118
IL2RG	IL2RG:P31785:OID31361:v1	Cytokine receptor common subunit gamma	OID31361	P31785	Oncology_II	IL2RG	ENSG00000147168	X	71107404	71112108
IL3	IL3:P08700:OID31229:v1	Interleukin-3	OID31229	P08700	Oncology_II	IL3	ENSG00000164399	5	132060655	132063204
IL31	IL31:Q6EBC2:OID30487:v1	Interleukin-31	OID30487	Q6EBC2	Inflammation_II	IL31	ENSG00000204671	12	122172029	122174221
IL31RA	IL31RA:Q8NI17:OID30475:v1	Interleukin-31 receptor subunit alpha	OID30475	Q8NI17	Inflammation_II	IL31RA	ENSG00000164509	5	55851357	55922854
IL32	IL32:P24001:OID20605:v1	Interleukin-32	OID20605	P24001	Inflammation	IL32	ENSG00000008517	16	3065297	3082192
IL33	IL33:O95760:OID20428:v1	Interleukin-33	OID20428	O95760	Inflammation	IL33	ENSG00000137033	9	6215786	6257983
IL34	IL34:Q6ZMJ4:OID20809:v1	Interleukin-34	OID20809	Q6ZMJ4	Neurology	IL34	ENSG00000157368	16	70579895	70660682
IL36A	IL36A:Q9UHA7:OID30472:v1	Interleukin-36 alpha	OID30472	Q9UHA7	Inflammation_II	IL36A	ENSG00000136694	2	113005459	113008044
IL36G	IL36G:Q9NZH8:OID30551:v1	Interleukin-36 gamma	OID30551	Q9NZH8	Inflammation_II	IL36G	ENSG00000136688	2	112973203	112985658
IL3RA	IL3RA:P26951:OID20461:v1	Interleukin-3 receptor subunit alpha	OID20461	P26951	Inflammation	IL3RA	ENSG00000185291	X	1336616	1382689
IL4	IL4:P05112:OID20426:v1	Interleukin-4	OID20426	P05112	Inflammation	IL4	ENSG00000113520	5	132673986	132682678
IL4R	IL4R:P24394:OID20576:v1	Interleukin-4 receptor subunit alpha	OID20576	P24394	Inflammation	IL4R	ENSG00000077238	16	27313668	27364778
IL5	IL5:P05113:OID20472:v1	Interleukin-5	OID20472	P05113	Inflammation	IL5	ENSG00000113525	5	132541445	132556838
IL5RA	IL5RA:Q01344:OID20601:v1	Interleukin-5 receptor subunit alpha	OID20601	Q01344	Inflammation	IL5RA	ENSG00000091181	3	3066324	3126613
IL6	IL6:P05231:OID20101:v1	Interleukin-6	OID20101	P05231	Cardiometabolic	IL6	ENSG00000136244	7	22725884	22732002
IL6	IL6:P05231:OID20563:v1	Interleukin-6	OID20563	P05231	Inflammation	IL6	ENSG00000136244	7	22725884	22732002
IL6	IL6:P05231:OID20911:v1	Interleukin-6	OID20911	P05231	Neurology	IL6	ENSG00000136244	7	22725884	22732002
IL6	IL6:P05231:OID21276:v1	Interleukin-6	OID21276	P05231	Oncology	IL6	ENSG00000136244	7	22725884	22732002
IL6R	IL6R:P08887:OID20385:v1	Interleukin-6 receptor subunit alpha	OID20385	P08887	Cardiometabolic	IL6R	ENSG00000160712	1	154405193	154469450
IL6ST	IL6ST:P40189:OID20147:v1	Interleukin-6 receptor subunit beta	OID20147	P40189	Cardiometabolic	IL6ST	ENSG00000134352	5	55935095	55995022
IL7	IL7:P13232:OID20535:v1	Interleukin-7	OID20535	P13232	Inflammation	IL7	ENSG00000104432	8	78675743	78805523
IL7R	IL7R:P16871:OID21136:v1	Interleukin-7 receptor subunit alpha	OID21136	P16871	Neurology	IL7R	ENSG00000168685	5	35852695	35879603
IL9	IL9:P15248:OID31298:v1	Interleukin-9	OID31298	P15248	Oncology_II	IL9	ENSG00000145839	5	135892246	135895841
ILKAP	ILKAP:Q9H0C8:OID20855:v1	Integrin-linked kinase-associated serine/threonine phosphatase 2C	OID20855	Q9H0C8	Neurology	ILKAP	ENSG00000132323	2	238170402	238203708
IMMT	IMMT:Q16891:OID31397:v1	MICOS complex subunit MIC60	OID31397	Q16891	Oncology_II	IMMT	ENSG00000132305	2	86143932	86195472
IMPA1	IMPA1:P29218:OID20907:v1	Inositol monophosphatase 1	OID20907	P29218	Neurology	IMPA1	ENSG00000133731	8	81656914	81686331
IMPACT	IMPACT:Q9P2X3:OID31112:v1	Protein IMPACT	OID31112	Q9P2X3	Neurology_II	IMPACT	ENSG00000154059	18	24426634	24453531
IMPG1	IMPG1:Q17R60:OID30814:v1	Interphotoreceptor matrix proteoglycan 1	OID30814	Q17R60	Neurology_II	IMPG1	ENSG00000112706	6	75921114	76072678
ING1	ING1:Q9UK53:OID20853:v1	Inhibitor of growth protein 1	OID20853	Q9UK53	Neurology	ING1	ENSG00000153487	13	110712736	110723339
INHBB	INHBB:P09529:OID30625:v1	Inhibin beta B chain	OID30625	P09529	Inflammation_II	INHBB	ENSG00000163083	2	120346136	120351803
INHBC	INHBC:P55103:OID21093:v1	Inhibin beta C chain	OID21093	P55103	Neurology	INHBC	ENSG00000175189	12	57434784	57452062
INPP1	INPP1:P49441:OID21345:v1	Inositol polyphosphate 1-phosphatase	OID21345	P49441	Oncology	INPP1	ENSG00000151689	2	190343570	190371665
INPP5D	INPP5D:Q92835:OID30259:v1	Phosphatidylinositol 3,4,5-trisphosphate 5-phosphatase 1	OID30259	Q92835	Cardiometabolic_II	INPP5D	ENSG00000168918	2	233059967	233207903
INPP5J	INPP5J:Q15735:OID30975:v1	Phosphatidylinositol 4,5-bisphosphate 5-phosphatase A	OID30975	Q15735	Neurology_II	INPP5J	ENSG00000185133	22	31122731	31134697
INPPL1	INPPL1:O15357:OID21314:v1	Phosphatidylinositol 3,4,5-trisphosphate 5-phosphatase 2	OID21314	O15357	Oncology	INPPL1	ENSG00000165458	11	72223701	72239147
INSL3	INSL3:P51460:OID31129:v1	Insulin-like 3	OID31129	P51460	Neurology_II	INSL3	ENSG00000248099	19	17816512	17821574
INSL4	INSL4:Q14641:OID31370:v1	Early placenta insulin-like peptide	OID31370	Q14641	Oncology_II	INSL4	ENSG00000120211	9	5231419	5235304
INSL5	INSL5:Q9Y5Q6:OID31448:v1	Insulin-like peptide INSL5	OID31448	Q9Y5Q6	Oncology_II	INSL5	ENSG00000172410	1	66797740	66801276
INSR	INSR:P06213:OID30566:v1	Insulin receptor	OID30566	P06213	Inflammation_II	INSR	ENSG00000171105	19	7112255	7294414
IPCEF1	IPCEF1:Q8WWN9:OID20977:v1	Interactor protein for cytohesin exchange factors 1	OID20977	Q8WWN9	Neurology	IPCEF1	ENSG00000074706	6	154154496	154356803
IQGAP2	IQGAP2:Q13576:OID21361:v1	Ras GTPase-activating-like protein IQGAP2	OID21361	Q13576	Oncology	IQGAP2	ENSG00000145703	5	76403285	76708132
IRAG2	IRAG2:Q12912:OID20085:v1	Inositol 1,4,5-triphosphate receptor associated 2	OID20085	Q12912	Cardiometabolic	IRAG2	ENSG00000118308	12	25004342	25108335
IRAK1	IRAK1:P51617:OID20485:v1	Interleukin-1 receptor-associated kinase 1	OID20485	P51617	Inflammation	IRAK1	ENSG00000184216	X	154010506	154019902
IRAK4	IRAK4:Q9NWZ3:OID20577:v1	Interleukin-1 receptor-associated kinase 4	OID20577	Q9NWZ3	Inflammation	IRAK4	ENSG00000198001	12	43758944	43798307
ISLR2	ISLR2:Q6UXK2:OID20889:v1	Immunoglobulin superfamily containing leucine-rich repeat protein 2	OID20889	Q6UXK2	Neurology	ISLR2	ENSG00000167178	15	74100311	74138540
ISM1	ISM1:B1AKI9:OID20538:v1	Isthmin-1	OID20538	B1AKI9	Inflammation	ISM1	ENSG00000101230	20	13221274	13300651
ISM2	ISM2:Q6H9L7:OID30365:v1	Isthmin-2	OID30365	Q6H9L7	Cardiometabolic_II	ISM2	ENSG00000100593	14	77474394	77498816
IST1	IST1:P53990:OID31497:v1	IST1 homolog	OID31497	P53990	Oncology_II	IST1	ENSG00000182149	16	71845996	71931199
ITGA11	ITGA11:Q9UKX5:OID20581:v1	Integrin alpha-11	OID20581	Q9UKX5	Inflammation	ITGA11	ENSG00000137809	15	68296532	68432163
ITGA2	ITGA2:P17301:OID30570:v1	Integrin alpha-2	OID30570	P17301	Inflammation_II	ITGA2	ENSG00000164171	5	52989340	53094779
ITGA5	ITGA5:P08648:OID21139:v1	Integrin alpha-5	OID21139	P08648	Neurology	ITGA5	ENSG00000161638	12	54395261	54419266
ITGA6	ITGA6:P23229:OID20528:v1	Integrin alpha-6	OID20528	P23229	Inflammation	ITGA6	ENSG00000091409	2	172234216	172506459
ITGAL	ITGAL:P20701:OID30537:v1	Integrin alpha-L	OID30537	P20701	Inflammation_II	ITGAL	ENSG00000005844	16	30472658	30523567
ITGAM	ITGAM:P11215:OID21071:v1	Integrin alpha-M	OID21071	P11215	Neurology	ITGAM	ENSG00000169896	16	31259967	31332892
ITGAV	ITGAV:P06756:OID21416:v1	Integrin alpha-V	OID21416	P06756	Oncology	ITGAV	ENSG00000138448	2	186590010	186680901
ITGAX	ITGAX:P20702:OID31325:v1	Integrin alpha-X	OID31325	P20702	Oncology_II	ITGAX	ENSG00000140678	16	31355134	31382999
ITGB1	ITGB1:P05556:OID20376:v1	Integrin beta-1	OID20376	P05556	Cardiometabolic	ITGB1	ENSG00000150093	10	32887273	33005792
ITGB1BP1	ITGB1BP1:O14713:OID21268:v1	Integrin beta-1-binding protein 1	OID21268	O14713	Oncology	ITGB1BP1	ENSG00000119185	2	9403475	9423528
ITGB1BP2	ITGB1BP2:Q9UKP3:OID20112:v1	Integrin beta-1-binding protein 2	OID20112	Q9UKP3	Cardiometabolic	ITGB1BP2	ENSG00000147166	X	71301750	71305371
ITGB2	ITGB2:P05107:OID20315:v1	Integrin beta-2	OID20315	P05107	Cardiometabolic	ITGB2	ENSG00000160255	21	44885953	44931989
ITGB5	ITGB5:P18084:OID21522:v1	Integrin beta-5	OID21522	P18084	Oncology	ITGB5	ENSG00000082781	3	124761948	124901418
ITGB6	ITGB6:P18564:OID20493:v1	Integrin beta-6	OID20493	P18564	Inflammation	ITGB6	ENSG00000115221	2	160099667	160271888
ITGB7	ITGB7:P26010:OID21393:v1	Integrin beta-7	OID21393	P26010	Oncology	ITGB7	ENSG00000139626	12	53191323	53207282
ITGBL1	ITGBL1:O95965:OID30408:v1	Integrin beta-like protein 1	OID30408	O95965	Cardiometabolic_II	ITGBL1	ENSG00000198542	13	101452593	101720856
ITIH1	ITIH1:P19827:OID30722:v1	Inter-alpha-trypsin inhibitor heavy chain H1	OID30722	P19827	Inflammation_II	ITIH1	ENSG00000055957	3	52777595	52792068
ITIH3	ITIH3:Q06033:OID20352:v1	Inter-alpha-trypsin inhibitor heavy chain H3	OID20352	Q06033	Cardiometabolic	ITIH3	ENSG00000162267	3	52794768	52808799
ITIH4	ITIH4:Q14624:OID30762:v1	Inter-alpha-trypsin inhibitor heavy chain H4	OID30762	Q14624	Inflammation_II	ITIH4	ENSG00000055955	3	52812962	52830688
ITIH5	ITIH5:Q86UX2:OID31430:v1	Inter-alpha-trypsin inhibitor heavy chain H5	OID31430	Q86UX2	Oncology_II	ITIH5	ENSG00000123243	10	7559270	7666998
ITM2A	ITM2A:O43736:OID20504:v1	Integral membrane protein 2A	OID20504	O43736	Inflammation	ITM2A	ENSG00000078596	X	79360384	79367667
ITPA	ITPA:Q9BY32:OID30082:v1	Inosine triphosphate pyrophosphatase	OID30082	Q9BY32	Cardiometabolic_II	ITPA	ENSG00000125877	20	3208868	3223870
ITPR1	ITPR1:Q14643:OID30216:v1	Inositol 1,4,5-trisphosphate receptor type 1	OID30216	Q14643	Cardiometabolic_II	ITPR1	ENSG00000150995	3	4493345	4847506
ITPRIP	ITPRIP:Q8IWB1:OID30860:v1	Inositol 1,4,5-trisphosphate receptor-interacting protein	OID30860	Q8IWB1	Neurology_II	ITPRIP	ENSG00000148841	10	104309698	104338465
IVD	IVD:P26440:OID20833:v1	Isovaleryl-CoA dehydrogenase, mitochondrial	OID20833	P26440	Neurology	IVD	ENSG00000128928	15	40405485	40435947
IZUMO1	IZUMO1:Q8IYV9:OID31159:v1	Izumo sperm-egg fusion protein 1	OID31159	Q8IYV9	Oncology_II	IZUMO1	ENSG00000182264	19	48740852	48746909
JAM2	JAM2:P57087:OID21064:v1	Junctional adhesion molecule B	OID21064	P57087	Neurology	JAM2	ENSG00000154721	21	25639258	25717562
JAM3	JAM3:Q9BX67:OID30586:v1	Junctional adhesion molecule C	OID30586	Q9BX67	Inflammation_II	JAM3	ENSG00000166086	11	134069071	134152001
JCHAIN	JCHAIN:P01591:OID20494:v1	Immunoglobulin J chain	OID20494	P01591	Inflammation	JCHAIN	ENSG00000132465	4	70655541	70681817
JMJD1C	JMJD1C:Q15652:OID31172:v1	Probable JmjC domain-containing histone demethylation protein 2C	OID31172	Q15652	Oncology_II	JMJD1C	ENSG00000171988	10	63167221	63521850
JPT2	JPT2:Q9H910:OID31520:v1	Jupiter microtubule associated homolog 2	OID31520	Q9H910	Oncology_II	JPT2	ENSG00000206053	16	1678256	1702280
JUN	JUN:P05412:OID20424:v1	Transcription factor AP-1	OID20424	P05412	Inflammation	JUN	ENSG00000177606	1	58776845	58784048
KAZALD1	KAZALD1:Q96I82:OID21339:v1	Kazal-type serine protease inhibitor domain-containing protein 1	OID21339	Q96I82	Oncology	KAZALD1	ENSG00000107821	10	101061989	101068131
KAZN	KAZN:Q674X7:OID31481:v1	Kazrin	OID31481	Q674X7	Oncology_II	KAZN	ENSG00000189337	1	13892792	15118043
KCNC4	KCNC4:Q03721:OID30813:v1	Potassium voltage-gated channel subfamily C member 4	OID30813	Q03721	Neurology_II	KCNC4	ENSG00000116396	1	110210314	110283100
KCNH2	KCNH2:Q12809:OID30899:v1	Potassium voltage-gated channel subfamily H member 2	OID30899	Q12809	Neurology_II	KCNH2	ENSG00000055118	7	150944961	150978321
KCNIP4	KCNIP4:Q6PIL6:OID20813:v1	Kv channel-interacting protein 4	OID20813	Q6PIL6	Neurology	KCNIP4	ENSG00000185774	4	20728606	21948772
KCTD5	KCTD5:Q9NXV2:OID31148:v1	BTB/POZ domain-containing protein KCTD5	OID31148	Q9NXV2	Neurology_II	KCTD5	ENSG00000167977	16	2682523	2709030
KDM3A	KDM3A:Q9Y4C1:OID30426:v1	Lysine-specific demethylase 3A	OID30426	Q9Y4C1	Inflammation_II	KDM3A	ENSG00000115548	2	86440647	86492716
KDR	KDR:P35968:OID21497:v1	Vascular endothelial growth factor receptor 2	OID21497	P35968	Oncology	KDR	ENSG00000128052	4	55078481	55125595
KEL	KEL:P23276:OID20881:v1	Kell blood group glycoprotein	OID20881	P23276	Neurology	KEL	ENSG00000197993	7	142941114	142962363
KHDC3L	KHDC3L:Q587J8:OID31245:v1	KH domain-containing protein 3	OID31245	Q587J8	Oncology_II	KHDC3L	ENSG00000203908	6	73362658	73364171
KHK	KHK:P50053:OID30241:v1	Ketohexokinase	OID30241	P50053	Cardiometabolic_II	KHK	ENSG00000138030	2	27086772	27100762
KIAA0319	KIAA0319:Q5VV43:OID31094:v1	Dyslexia-associated protein KIAA0319	OID31094	Q5VV43	Neurology_II	KIAA0319	ENSG00000137261	6	24544104	24646191
KIAA1549	KIAA1549:Q9HCM3:OID31307:v1	UPF0606 protein KIAA1549	OID31307	Q9HCM3	Oncology_II	KIAA1549	ENSG00000122778	7	138831381	138981389
KIAA1549L	KIAA1549L:Q6ZVL6:OID31312:v1	UPF0606 protein KIAA1549L	OID31312	Q6ZVL6	Oncology_II	KIAA1549L	ENSG00000110427	11	33376108	33674102
KIAA2013	KIAA2013:Q8IYS2:OID31392:v1	Uncharacterized protein KIAA2013	OID31392	Q8IYS2	Oncology_II	KIAA2013	ENSG00000116685	1	11919591	11926428
KIF1C	KIF1C:O43896:OID30163:v1	Kinesin-like protein KIF1C	OID30163	O43896	Cardiometabolic_II	KIF1C	ENSG00000129250	17	4997950	5028401
KIF20B	KIF20B:Q96Q89:OID30816:v1	Kinesin-like protein KIF20B	OID30816	Q96Q89	Neurology_II	KIF20B	ENSG00000138182	10	89701590	89774939
KIF22	KIF22:Q14807:OID30175:v1	Kinesin-like protein KIF22	OID30175	Q14807	Cardiometabolic_II	KIF22	ENSG00000079616	16	29790727	29805385
KIFBP	KIFBP:Q96EK5:OID21320:v1	KIF-binding protein	OID21320	Q96EK5	Oncology	KIFBP	ENSG00000198954	10	68988803	69043544
KIR2DL2	KIR2DL2:P43627:OID31431:v1	Killer cell immunoglobulin-like receptor 2DL2	OID31431	P43627	Oncology_II	KIR2DL2	ENSG00000276011	HSCHR19KIR_FH05_B_HAP_CTG3_1	53236	67566
KIR2DL3	KIR2DL3:P43628:OID21196:v1	Killer cell immunoglobulin-like receptor 2DL3	OID21196	P43628	Oncology	KIR2DL3	ENSG00000243772	19	54738513	54753052
KIR2DS4	KIR2DS4:P43632:OID31432:v1	Killer cell immunoglobulin-like receptor 2DS4	OID31432	P43632	Oncology_II	KIR2DS4	ENSG00000221957	19	54832676	54848569
KIR3DL1	KIR3DL1:P43629:OID21185:v1	Killer cell immunoglobulin-like receptor 3DL1	OID21185	P43629	Oncology	KIR3DL1	ENSG00000167633	19	54816468	54830778
KIR3DL2	KIR3DL2:P43630:OID31191:v1	Killer cell immunoglobulin-like receptor 3DL2	OID31191	P43630	Oncology_II	KIR3DL2	ENSG00000240403	19	54850443	54867209
KIRREL1	KIRREL1:Q96J84:OID30806:v1	Kin of IRRE-like protein 1	OID30806	Q96J84	Neurology_II	KIRREL1	ENSG00000183853	1	157993273	158100262
KIRREL2	KIRREL2:Q6UWL6:OID20873:v1	Kin of IRRE-like protein 2	OID20873	Q6UWL6	Neurology	KIRREL2	ENSG00000126259	19	35855861	35867136
KIT	KIT:P10721:OID20370:v1	Mast/stem cell growth factor receptor Kit	OID20370	P10721	Cardiometabolic	KIT	ENSG00000157404	4	54657267	54740783
KITLG	KITLG:P21583:OID20196:v1	Kit ligand	OID20196	P21583	Cardiometabolic	KITLG	ENSG00000049130	12	88492793	88580851
KLB	KLB:Q86Z14:OID20888:v1	Beta-klotho	OID20888	Q86Z14	Neurology	KLB	ENSG00000134962	4	39406930	39451533
KLF4	KLF4:O43474:OID30808:v1	Krueppel-like factor 4	OID30808	O43474	Neurology_II	KLF4	ENSG00000136826	9	107484852	107490482
KLHL41	KLHL41:O60662:OID30986:v1	Kelch-like protein 41	OID30986	O60662	Neurology_II	KLHL41	ENSG00000239474	2	169509702	169526258
KLK1	KLK1:P06870:OID21499:v1	Kallikrein-1	OID21499	P06870	Oncology	KLK1	ENSG00000167748	19	50819146	50823787
KLK10	KLK10:O43240:OID21523:v1	Kallikrein-10	OID21523	O43240	Oncology	KLK10	ENSG00000129451	19	51012739	51020175
KLK11	KLK11:Q9UBX7:OID21518:v1	Kallikrein-11	OID21518	Q9UBX7	Oncology	KLK11	ENSG00000167757	19	51022216	51028039
KLK12	KLK12:Q9UKR0:OID21201:v1	Kallikrein-12	OID21201	Q9UKR0	Oncology	KLK12	ENSG00000186474	19	51029092	51035230
KLK13	KLK13:Q9UKR3:OID21291:v1	Kallikrein-13	OID21291	Q9UKR3	Oncology	KLK13	ENSG00000167759	19	51055626	51065114
KLK14	KLK14:Q9P0G3:OID21407:v1	Kallikrein-14	OID21407	Q9P0G3	Oncology	KLK14	ENSG00000129437	19	51077495	51084245
KLK15	KLK15:Q9H2R5:OID31427:v1	Kallikrein-15	OID31427	Q9H2R5	Oncology_II	KLK15	ENSG00000174562	19	50825289	50837213
KLK3	KLK3:P07288:OID30364:v1	Prostate-specific antigen	OID30364	P07288	Cardiometabolic_II	KLK3	ENSG00000142515	19	50854915	50860764
KLK4	KLK4:Q9Y5K2:OID21391:v1	Kallikrein-4	OID21391	Q9Y5K2	Oncology	KLK4	ENSG00000167749	19	50906351	50911395
KLK6	KLK6:Q92876:OID21526:v1	Kallikrein-6	OID21526	Q92876	Oncology	KLK6	ENSG00000167755	19	50958631	50969673
KLK7	KLK7:P49862:OID30652:v1	Kallikrein-7	OID30652	P49862	Inflammation_II	KLK7	ENSG00000169035	19	50976468	50984099
KLK8	KLK8:O60259:OID21517:v1	Kallikrein-8	OID21517	O60259	Oncology	KLK8	ENSG00000129455	19	50996007	51002711
KLKB1	KLKB1:P03952:OID30760:v1	Plasma kallikrein	OID30760	P03952	Inflammation_II	KLKB1	ENSG00000164344	4	186226438	186258471
KLRB1	KLRB1:Q12918:OID20629:v1	Killer cell lectin-like receptor subfamily B member 1	OID20629	Q12918	Inflammation	KLRB1	ENSG00000111796	12	9594551	9607916
KLRC1	KLRC1:P26715:OID30855:v1	NKG2-A/NKG2-B type II integral membrane protein	OID30855	P26715	Neurology_II	KLRC1	ENSG00000134545	12	10442264	10454685
KLRD1	KLRD1:Q13241:OID20632:v1	Natural killer cells antigen CD94	OID20632	Q13241	Inflammation	KLRD1	ENSG00000134539	12	10226058	10329608
KLRF1	KLRF1:Q9NZS2:OID30464:v1	Killer cell lectin-like receptor subfamily F member 1	OID30464	Q9NZS2	Inflammation_II	KLRF1	ENSG00000150045	12	9827481	9845007
KLRK1	KLRK1:P26718:OID31082:v1	NKG2-D type II integral membrane protein	OID31082	P26718	Neurology_II	KLRK1	ENSG00000213809	12	10372353	10391874
KRT14	KRT14:P02533:OID20800:v1	Keratin, type I cytoskeletal 14	OID20800	P02533	Neurology	KRT14	ENSG00000186847	17	41582279	41586895
KRT17	KRT17:Q04695:OID30092:v1	Keratin, type I cytoskeletal 17	OID30092	Q04695	Cardiometabolic_II	KRT17	ENSG00000128422	17	41619442	41624842
KRT18	KRT18:P05783:OID21296:v1	Keratin, type I cytoskeletal 18	OID21296	P05783	Oncology	KRT18	ENSG00000111057	12	52948871	52952906
KRT19	KRT19:P08727:OID20596:v1	Keratin, type I cytoskeletal 19	OID20596	P08727	Inflammation	KRT19	ENSG00000171345	17	41523617	41528308
KRT5	KRT5:P13647:OID20860:v1	Keratin, type II cytoskeletal 5	OID20860	P13647	Neurology	KRT5	ENSG00000186081	12	52514575	52520530
KRT6C	KRT6C:P48668:OID30169:v1	Keratin, type II cytoskeletal 6C	OID30169	P48668	Cardiometabolic_II	KRT6C	ENSG00000170465	12	52468516	52473805
KRT8	KRT8:P05787:OID30865:v1	Keratin, type II cytoskeletal 8	OID30865	P05787	Neurology_II	KRT8	ENSG00000170421	12	52897187	52949954
KYAT1	KYAT1:Q16773:OID20232:v1	Kynurenine--oxoglutarate transaminase 1	OID20232	Q16773	Cardiometabolic	KYAT1	ENSG00000171097	9	128832942	128882494
KYNU	KYNU:Q16719:OID20669:v1	Kynureninase	OID20669	Q16719	Inflammation	KYNU	ENSG00000115919	2	142877657	143055833
L1CAM	L1CAM:P32004:OID21484:v1	Neural cell adhesion molecule L1	OID21484	P32004	Oncology	L1CAM	ENSG00000198910	X	153861514	153886173
L3HYPDH	L3HYPDH:Q96EM0:OID30314:v1	Trans-3-hydroxy-L-proline dehydratase	OID30314	Q96EM0	Cardiometabolic_II	L3HYPDH	ENSG00000126790	14	59460363	59484408
LACRT	LACRT:Q9GZZ8:OID31367:v1	Extracellular glycoprotein lacritin	OID31367	Q9GZZ8	Oncology_II	LACRT	ENSG00000135413	12	54630811	54634895
LACTB2	LACTB2:Q53H82:OID20150:v1	Endoribonuclease LACTB2	OID20150	Q53H82	Cardiometabolic	LACTB2	ENSG00000147592	8	70635318	70669185
LAG3	LAG3:P18627:OID21315:v1	Lymphocyte activation gene 3 protein	OID21315	P18627	Oncology	LAG3	ENSG00000089692	12	6772512	6778455
LAIR1	LAIR1:Q6GTX8:OID20737:v1	Leukocyte-associated immunoglobulin-like receptor 1	OID20737	Q6GTX8	Inflammation	LAIR1	ENSG00000167613	19	54351384	54370558
LAIR2	LAIR2:Q6ISS4:OID20965:v1	Leukocyte-associated immunoglobulin-like receptor 2	OID20965	Q6ISS4	Neurology	LAIR2	ENSG00000167618	19	54497879	54510687
LAMA1	LAMA1:P25391:OID30057:v1	Laminin subunit alpha-1	OID30057	P25391	Cardiometabolic_II	LAMA1	ENSG00000101680	18	6941742	7117797
LAMA4	LAMA4:Q16363:OID20769:v1	Laminin subunit alpha-4	OID20769	Q16363	Inflammation	LAMA4	ENSG00000112769	6	112107931	112254939
LAMB1	LAMB1:P07942:OID30280:v1	Laminin subunit beta-1	OID30280	P07942	Cardiometabolic_II	LAMB1	ENSG00000091136	7	107923799	108003213
LAMP1	LAMP1:P11279:OID30416:v1	Lysosome-associated membrane glycoprotein 1	OID30416	P11279	Cardiometabolic_II	LAMP1	ENSG00000185896	13	113297239	113323672
LAMP2	LAMP2:P13473:OID21035:v1	Lysosome-associated membrane glycoprotein 2	OID21035	P13473	Neurology	LAMP2	ENSG00000005893	X	120426148	120469365
LAMP3	LAMP3:Q9UQV4:OID20638:v1	Lysosome-associated membrane glycoprotein 3	OID20638	Q9UQV4	Inflammation	LAMP3	ENSG00000078081	3	183122215	183163839
LAMTOR5	LAMTOR5:O43504:OID31396:v1	Ragulator complex protein LAMTOR5	OID31396	O43504	Oncology_II	LAMTOR5	ENSG00000134248	1	110401249	110407942
LAP3	LAP3:P28838:OID20436:v1	Cytosol aminopeptidase	OID20436	P28838	Inflammation	LAP3	ENSG00000002549	4	17577198	17607972
LARP1	LARP1:Q6PKG0:OID31372:v1	La-related protein 1	OID31372	Q6PKG0	Oncology_II	LARP1	ENSG00000155506	5	154682986	154817605
LAT	LAT:O43561:OID20640:v1	Linker for activation of T-cells family member 1	OID20640	O43561	Inflammation	LAT	ENSG00000213658	16	28984826	28990784
LAT2	LAT2:Q9GZY6:OID21292:v1	Linker for activation of T-cells family member 2	OID21292	Q9GZY6	Oncology	LAT2	ENSG00000086730	7	74199652	74229834
LATS1	LATS1:O95835:OID30523:v1	Serine/threonine-protein kinase LATS1	OID30523	O95835	Inflammation_II	LATS1	ENSG00000131023	6	149658153	149718105
LAYN	LAYN:Q6UX15:OID20970:v1	Layilin	OID20970	Q6UX15	Neurology	LAYN	ENSG00000204381	11	111540280	111561745
LBP	LBP:P18428:OID20355:v1	Lipopolysaccharide-binding protein	OID20355	P18428	Cardiometabolic	LBP	ENSG00000129988	20	38346482	38377013
LBR	LBR:Q14739:OID21034:v1	Delta(14)-sterol reductase LBR	OID21034	Q14739	Neurology	LBR	ENSG00000143815	1	225401502	225428925
LCAT	LCAT:P04180:OID30677:v1	Phosphatidylcholine-sterol acyltransferase	OID30677	P04180	Inflammation_II	LCAT	ENSG00000213398	16	67939750	67944131
LCN15	LCN15:Q6UWW0:OID31032:v1	Lipocalin-15	OID31032	Q6UWW0	Neurology_II	LCN15	ENSG00000177984	9	136759634	136766255
LCN2	LCN2:P80188:OID20392:v1	Neutrophil gelatinase-associated lipocalin	OID20392	P80188	Cardiometabolic	LCN2	ENSG00000148346	9	128149071	128153453
LCP1	LCP1:P13796:OID30367:v1	Plastin-2	OID30367	P13796	Cardiometabolic_II	LCP1	ENSG00000136167	13	46125920	46211871
LDLR	LDLR:P01130:OID20240:v1	Low-density lipoprotein receptor	OID20240	P01130	Cardiometabolic	LDLR	ENSG00000130164	19	11089418	11133820
LDLRAP1	LDLRAP1:Q5SW96:OID31068:v1	Low density lipoprotein receptor adapter protein 1	OID31068	Q5SW96	Neurology_II	LDLRAP1	ENSG00000157978	1	25543604	25591200
LECT2	LECT2:O14960:OID30320:v1	Leukocyte cell-derived chemotaxin-2	OID30320	O14960	Cardiometabolic_II	LECT2	ENSG00000145826	5	135922279	135954983
LEFTY2	LEFTY2:O00292:OID21454:v1	Left-right determination factor 2	OID21454	O00292	Oncology	LEFTY2	ENSG00000143768	1	225936598	225941383
LEG1	LEG1:Q6P5S2:OID30608:v1	Protein LEG1 homolog	OID30608	Q6P5S2	Inflammation_II	C6orf58	ENSG00000184530	6	127519455	127591820
LELP1	LELP1:Q5T871:OID30845:v1	Late cornified envelope-like proline-rich protein 1	OID30845	Q5T871	Neurology_II	LELP1	ENSG00000203784	1	153203430	153205120
LEO1	LEO1:Q8WVC0:OID30991:v1	RNA polymerase-associated protein LEO1	OID30991	Q8WVC0	Neurology_II	LEO1	ENSG00000166477	15	51938025	51971778
LEP	LEP:P41159:OID20187:v1	Leptin	OID20187	P41159	Cardiometabolic	LEP	ENSG00000174697	7	128241278	128257629
LEPR	LEPR:P48357:OID20128:v1	Leptin receptor	OID20128	P48357	Cardiometabolic	LEPR	ENSG00000116678	1	65420652	65641559
LETM1	LETM1:O95202:OID31018:v1	Mitochondrial proton/calcium exchanger protein	OID31018	O95202	Neurology_II	LETM1	ENSG00000168924	4	1811479	1856156
LGALS1	LGALS1:P09382:OID20154:v1	Galectin-1	OID20154	P09382	Cardiometabolic	LGALS1	ENSG00000100097	22	37675636	37679802
LGALS3	LGALS3:P17931:OID20284:v1	Galectin-3	OID20284	P17931	Cardiometabolic	LGALS3	ENSG00000131981	14	55124110	55145423
LGALS3BP	LGALS3BP:Q08380:OID30765:v1	Galectin-3-binding protein	OID30765	Q08380	Inflammation_II	LGALS3BP	ENSG00000108679	17	78971238	78979947
LGALS4	LGALS4:P56470:OID20748:v1	Galectin-4	OID20748	P56470	Inflammation	LGALS4	ENSG00000171747	19	38801671	38812945
LGALS7_LGALS7B	LGALS7_LGALS7B:P47929:OID21406:v1	Galectin-7	OID21406	P47929	Oncology	LGALS7	ENSG00000205076	19	38770968	38773517
LGALS7_LGALS7B	LGALS7_LGALS7B:P47929:OID21406:v1	Galectin-7	OID21406	P47929	Oncology	LGALS7B	ENSG00000178934	19	38789200	38791754
LGALS8	LGALS8:O00214:OID21041:v1	Galectin-8	OID21041	O00214	Neurology	LGALS8	ENSG00000116977	1	236518000	236552981
LGALS9	LGALS9:O00182:OID20781:v1	Galectin-9	OID20781	O00182	Inflammation	LGALS9	ENSG00000168961	17	27629798	27649560
LGMN	LGMN:Q99538:OID20773:v1	Legumain	OID20773	Q99538	Inflammation	LGMN	ENSG00000100600	14	92703807	92748679
LHB	LHB:P01229:OID21248:v1	Lutropin subunit beta	OID21248	P01229	Oncology	LHB	ENSG00000104826	19	49015980	49017091
LHPP	LHPP:Q9H008:OID20749:v1	Phospholysine phosphohistidine inorganic pyrophosphate phosphatase	OID20749	Q9H008	Inflammation	LHPP	ENSG00000107902	10	124461823	124617888
LIF	LIF:P15018:OID20824:v1	Leukemia inhibitory factor	OID20824	P15018	Neurology	LIF	ENSG00000128342	22	30240453	30246759
LIFR	LIFR:P42702:OID20606:v1	Leukemia inhibitory factor receptor	OID20606	P42702	Inflammation	LIFR	ENSG00000113594	5	38474668	38608354
LILRA2	LILRA2:Q8N149:OID21152:v1	Leukocyte immunoglobulin-like receptor subfamily A member 2	OID21152	Q8N149	Neurology	LILRA2	ENSG00000239998	19	54572920	54590287
LILRA3	LILRA3:Q8N6C8:OID30376:v1	Leukocyte immunoglobulin-like receptor subfamily A member 3	OID30376	Q8N6C8	Cardiometabolic_II	LILRA3	ENSG00000276175	HSCHR19LRC_COX1_CTG3_1	268530	280828
LILRA4	LILRA4:P59901:OID30162:v1	Leukocyte immunoglobulin-like receptor subfamily A member 4	OID30162	P59901	Cardiometabolic_II	LILRA4	ENSG00000239961	19	54333185	54339162
LILRA5	LILRA5:A6NI73:OID20209:v1	Leukocyte immunoglobulin-like receptor subfamily A member 5	OID20209	A6NI73	Cardiometabolic	LILRA5	ENSG00000187116	19	54307070	54313166
LILRA6	LILRA6:Q6PI73:OID30346:v1	Leukocyte immunoglobulin-like receptor subfamily A member 6	OID30346	Q6PI73	Cardiometabolic_II	LILRA6	ENSG00000244482	19	54236590	54242790
LILRB1	LILRB1:Q8NHL6:OID20323:v1	Leukocyte immunoglobulin-like receptor subfamily B member 1	OID20323	Q8NHL6	Cardiometabolic	LILRB1	ENSG00000104972	19	54617158	54638022
LILRB2	LILRB2:Q8N423:OID20301:v1	Leukocyte immunoglobulin-like receptor subfamily B member 2	OID20301	Q8N423	Cardiometabolic	LILRB2	ENSG00000131042	19	54273812	54281184
LILRB4	LILRB4:Q8NHJ6:OID20429:v1	Leukocyte immunoglobulin-like receptor subfamily B member 4	OID20429	Q8NHJ6	Inflammation	LILRB4	ENSG00000186818	19	54643889	54670359
LILRB5	LILRB5:O75023:OID20324:v1	Leukocyte immunoglobulin-like receptor subfamily B member 5	OID20324	O75023	Cardiometabolic	LILRB5	ENSG00000105609	19	54249421	54257301
LIPF	LIPF:P07098:OID30266:v1	Gastric triacylglycerol lipase	OID30266	P07098	Cardiometabolic_II	LIPF	ENSG00000182333	10	88664441	88678814
LMNB1	LMNB1:P20700:OID31501:v1	Lamin-B1	OID31501	P20700	Oncology_II	LMNB1	ENSG00000113368	5	126776623	126837020
LMNB2	LMNB2:Q03252:OID31109:v1	Lamin-B2	OID31109	Q03252	Neurology_II	LMNB2	ENSG00000176619	19	2427638	2456959
LMOD1	LMOD1:P29536:OID30212:v1	Leiomodin-1	OID30212	P29536	Cardiometabolic_II	LMOD1	ENSG00000163431	1	201896456	201946548
LMOD1	LMOD1:P29536:OID30547:v1	Leiomodin-1	OID30547	P29536	Inflammation_II	LMOD1	ENSG00000163431	1	201896456	201946548
LMOD1	LMOD1:P29536:OID31014:v1	Leiomodin-1	OID31014	P29536	Neurology_II	LMOD1	ENSG00000163431	1	201896456	201946548
LMOD1	LMOD1:P29536:OID31416:v1	Leiomodin-1	OID31416	P29536	Oncology_II	LMOD1	ENSG00000163431	1	201896456	201946548
LMOD2	LMOD2:Q6P5Q4:OID30864:v1	Leiomodin-2	OID30864	Q6P5Q4	Neurology_II	LMOD2	ENSG00000170807	7	123655866	123664290
LONP1	LONP1:P36776:OID30219:v1	Lon protease homolog, mitochondrial	OID30219	P36776	Cardiometabolic_II	LONP1	ENSG00000196365	19	5691834	5720572
LPA	LPA:P08519:OID30747:v1	Apolipoprotein(a)	OID30747	P08519	Inflammation_II	LPA	ENSG00000198670	6	160531482	160664275
LPCAT2	LPCAT2:Q7L5N7:OID21290:v1	Lysophosphatidylcholine acyltransferase 2	OID21290	Q7L5N7	Oncology	LPCAT2	ENSG00000087253	16	55509072	55586666
LPL	LPL:P06858:OID20188:v1	Lipoprotein lipase	OID20188	P06858	Cardiometabolic	LPL	ENSG00000175445	8	19901717	19967259
LPO	LPO:P22079:OID20963:v1	Lactoperoxidase	OID20963	P22079	Neurology	LPO	ENSG00000167419	17	58218548	58268518
LPP	LPP:Q93052:OID30190:v1	Lipoma-preferred partner	OID30190	Q93052	Cardiometabolic_II	LPP	ENSG00000145012	3	188153284	188890671
LRCH4	LRCH4:O75427:OID30191:v1	Leucine-rich repeat and calponin homology domain-containing protein 4	OID30191	O75427	Cardiometabolic_II	LRCH4	ENSG00000077454	7	100574011	100586129
LRFN2	LRFN2:Q9ULH4:OID30895:v1	Leucine-rich repeat and fibronectin type-III domain-containing protein 2	OID30895	Q9ULH4	Neurology_II	LRFN2	ENSG00000156564	6	40391591	40587364
LRG1	LRG1:P02750:OID30751:v1	Leucine-rich alpha-2-glycoprotein	OID30751	P02750	Inflammation_II	LRG1	ENSG00000171236	19	4536402	4540036
LRIG1	LRIG1:Q96JA1:OID21429:v1	Leucine-rich repeats and immunoglobulin-like domains protein 1	OID21429	Q96JA1	Oncology	LRIG1	ENSG00000144749	3	66378797	66501263
LRIG3	LRIG3:Q6UXM1:OID30450:v1	Leucine-rich repeats and immunoglobulin-like domains protein 3	OID30450	Q6UXM1	Inflammation_II	LRIG3	ENSG00000139263	12	58872149	58920504
LRP1	LRP1:Q07954:OID21293:v1	Prolow-density lipoprotein receptor-related protein 1	OID21293	Q07954	Oncology	LRP1	ENSG00000123384	12	57128483	57213361
LRP11	LRP11:Q86VZ4:OID20185:v1	Low-density lipoprotein receptor-related protein 11	OID20185	Q86VZ4	Cardiometabolic	LRP11	ENSG00000120256	6	149818757	149864359
LRP2	LRP2:P98164:OID30960:v1	Low-density lipoprotein receptor-related protein 2	OID30960	P98164	Neurology_II	LRP2	ENSG00000081479	2	169127109	169362534
LRP2BP	LRP2BP:Q9P2M1:OID30907:v1	LRP2-binding protein	OID30907	Q9P2M1	Neurology_II	LRP2BP	ENSG00000109771	4	185363872	185395924
LRPAP1	LRPAP1:P30533:OID21059:v1	Alpha-2-macroglobulin receptor-associated protein	OID21059	P30533	Neurology	LRPAP1	ENSG00000163956	4	3503612	3532446
LRRC25	LRRC25:Q8N386:OID21333:v1	Leucine-rich repeat-containing protein 25	OID21333	Q8N386	Oncology	LRRC25	ENSG00000175489	19	18391137	18397622
LRRC37A2	LRRC37A2:A6NM11:OID31440:v1	Leucine-rich repeat-containing protein 37A2	OID31440	A6NM11	Oncology_II	LRRC37A2	ENSG00000238083	17	46511508	46556910
LRRC38	LRRC38:Q5VT99:OID30924:v1	Leucine-rich repeat-containing protein 38	OID30924	Q5VT99	Neurology_II	LRRC38	ENSG00000162494	1	13474973	13514003
LRRC59	LRRC59:Q96AG4:OID30361:v1	Leucine-rich repeat-containing protein 59	OID30361	Q96AG4	Cardiometabolic_II	LRRC59	ENSG00000108829	17	50375059	50397523
LRRFIP1	LRRFIP1:Q32MZ4:OID31344:v1	Leucine-rich repeat flightless-interacting protein 1	OID31344	Q32MZ4	Oncology_II	LRRFIP1	ENSG00000124831	2	237627587	237813682
LRRN1	LRRN1:Q6UXK5:OID20438:v1	Leucine-rich repeat neuronal protein 1	OID20438	Q6UXK5	Inflammation	LRRN1	ENSG00000175928	3	3799431	3849834
LRTM1	LRTM1:Q9HBL6:OID30906:v1	Leucine-rich repeat and transmembrane domain-containing protein 1	OID30906	Q9HBL6	Neurology_II	LRTM1	ENSG00000144771	3	54918231	54967088
LRTM2	LRTM2:Q8N967:OID31020:v1	Leucine-rich repeat and transmembrane domain-containing protein 2	OID31020	Q8N967	Neurology_II	LRTM2	ENSG00000166159	12	1820267	1836753
LSM1	LSM1:O15116:OID21210:v1	U6 snRNA-associated Sm-like protein LSm1	OID21210	O15116	Oncology	LSM1	ENSG00000175324	8	38163335	38176730
LSM8	LSM8:O95777:OID31269:v1	U6 snRNA-associated Sm-like protein LSm8	OID31269	O95777	Oncology_II	LSM8	ENSG00000128534	7	118184144	118204035
LSP1	LSP1:P33241:OID20530:v1	Lymphocyte-specific protein 1	OID20530	P33241	Inflammation	LSP1	ENSG00000130592	11	1850904	1892267
LTA	LTA:P01374:OID20586:v1	Lymphotoxin-alpha	OID20586	P01374	Inflammation	LTA	ENSG00000226979	6	31572054	31574324
LTA4H	LTA4H:P09960:OID21452:v1	Leukotriene A-4 hydrolase	OID21452	P09960	Oncology	LTA4H	ENSG00000111144	12	96000753	96043520
LTB	LTB:Q06643:OID31383:v1	Lymphotoxin-beta	OID31383	Q06643	Oncology_II	LTB	ENSG00000227507	6	31580525	31582522
LTBP2	LTBP2:Q14767:OID20254:v1	Latent-transforming growth factor beta-binding protein 2	OID20254	Q14767	Cardiometabolic	LTBP2	ENSG00000119681	14	74498183	74612378
LTBP3	LTBP3:Q9NS15:OID21191:v1	Latent-transforming growth factor beta-binding protein 3	OID21191	Q9NS15	Oncology	LTBP3	ENSG00000168056	11	65538559	65558930
LTBR	LTBR:P36941:OID20768:v1	Tumor necrosis factor receptor superfamily member 3	OID20768	P36941	Inflammation	LTBR	ENSG00000111321	12	6375045	6391571
LTO1	LTO1:Q8WV07:OID20434:v1	Protein LTO1 homolog	OID20434	Q8WV07	Inflammation	LTO1	ENSG00000149716	11	69653076	69675416
LUZP2	LUZP2:Q86TE4:OID31402:v1	Leucine zipper protein 2	OID31402	Q86TE4	Oncology_II	LUZP2	ENSG00000187398	11	24496970	25082638
LXN	LXN:Q9BS40:OID21003:v1	Latexin	OID21003	Q9BS40	Neurology	LXN	ENSG00000079257	3	158645822	158672648
LY6D	LY6D:Q14210:OID20708:v1	Lymphocyte antigen 6D	OID20708	Q14210	Inflammation	LY6D	ENSG00000167656	8	142784882	142786539
LY75	LY75:O60449:OID20580:v1	Lymphocyte antigen 75	OID20580	O60449	Inflammation	LY75	ENSG00000054219	2	159803355	159904756
LY9	LY9:Q9HBG7:OID20670:v1	T-lymphocyte surface antigen Ly-9	OID20670	Q9HBG7	Inflammation	LY9	ENSG00000122224	1	160796074	160828483
LY96	LY96:Q9Y6Y9:OID20945:v1	Lymphocyte antigen 96	OID20945	Q9Y6Y9	Neurology	LY96	ENSG00000154589	8	73991392	74029079
LYAR	LYAR:Q9NX58:OID21264:v1	Cell growth-regulating nucleolar protein	OID21264	Q9NX58	Oncology	LYAR	ENSG00000145220	4	4267701	4290154
LYN	LYN:P07948:OID21350:v1	Tyrosine-protein kinase Lyn	OID21350	P07948	Oncology	LYN	ENSG00000254087	8	55879835	56014169
LYPD1	LYPD1:Q8N2G4:OID20821:v1	Ly6/PLAUR domain-containing protein 1	OID20821	Q8N2G4	Neurology	LYPD1	ENSG00000150551	2	132643286	132671579
LYPD3	LYPD3:O95274:OID21530:v1	Ly6/PLAUR domain-containing protein 3	OID21530	O95274	Oncology	LYPD3	ENSG00000124466	19	43460787	43465608
LYPD8	LYPD8:Q6UX82:OID21251:v1	Ly6/PLAUR domain-containing protein 8	OID21251	Q6UX82	Oncology	LYPD8	ENSG00000259823	1	248739415	248755759
LYPLA2	LYPLA2:O95372:OID30817:v1	Acyl-protein thioesterase 2	OID30817	O95372	Neurology_II	LYPLA2	ENSG00000011009	1	23791110	23795539
LYSMD3	LYSMD3:Q7Z3D4:OID30950:v1	LysM and putative peptidoglycan-binding domain-containing protein 3	OID30950	Q7Z3D4	Neurology_II	LYSMD3	ENSG00000176018	5	90515611	90529584
LYVE1	LYVE1:Q9Y5Y7:OID30728:v1	Lymphatic vessel endothelial hyaluronic acid receptor 1	OID30728	Q9Y5Y7	Inflammation_II	LYVE1	ENSG00000133800	11	10556966	10611689
LYZL2	LYZL2:Q7Z4W2:OID31180:v1	Lysozyme-like protein 2	OID31180	Q7Z4W2	Oncology_II	LYZL2	ENSG00000151033	10	30611779	30629762
LZTFL1	LZTFL1:Q9NQ48:OID30637:v1	Leucine zipper transcription factor-like protein 1	OID30637	Q9NQ48	Inflammation_II	LZTFL1	ENSG00000163818	3	45823316	45916042
M6PR	M6PR:P20645:OID30208:v1	Cation-dependent mannose-6-phosphate receptor	OID30208	P20645	Cardiometabolic_II	M6PR	ENSG00000003056	12	8940361	8949761
MAD1L1	MAD1L1:Q9Y6D9:OID20904:v1	Mitotic spindle assembly checkpoint protein MAD1	OID20904	Q9Y6D9	Neurology	MAD1L1	ENSG00000002822	7	1815793	2233243
MAEA	MAEA:Q7L5Y9:OID21206:v1	E3 ubiquitin-protein transferase MAEA	OID21206	Q7L5Y9	Oncology	MAEA	ENSG00000090316	4	1289887	1340147
MAG	MAG:P20916:OID30967:v1	Myelin-associated glycoprotein	OID30967	P20916	Neurology_II	MAG	ENSG00000105695	19	35292125	35313807
MAGEA3	MAGEA3:P43357:OID31331:v1	Melanoma-associated antigen 3	OID31331	P43357	Oncology_II	MAGEA3	ENSG00000221867	X	152698767	152702347
MAGED1	MAGED1:Q9Y5V3:OID21181:v1	Melanoma-associated antigen D1	OID21181	Q9Y5V3	Oncology	MAGED1	ENSG00000179222	X	51803007	51902354
MAMDC2	MAMDC2:Q7Z304:OID30309:v1	MAM domain-containing protein 2	OID30309	Q7Z304	Cardiometabolic_II	MAMDC2	ENSG00000165072	9	70043848	70226972
MAMDC4	MAMDC4:Q6UXC1:OID31342:v1	Apical endosomal glycoprotein	OID31342	Q6UXC1	Oncology_II	MAMDC4	ENSG00000177943	9	136850943	136860799
MAN1A2	MAN1A2:O60476:OID30262:v1	Mannosyl-oligosaccharide 1,2-alpha-mannosidase IB	OID30262	O60476	Cardiometabolic_II	MAN1A2	ENSG00000198162	1	117367449	117528872
MAN2B2	MAN2B2:Q9Y2E5:OID30306:v1	Epididymis-specific alpha-mannosidase	OID30306	Q9Y2E5	Cardiometabolic_II	MAN2B2	ENSG00000013288	4	6575189	6623362
MANEAL	MANEAL:Q5VSG8:OID31244:v1	Glycoprotein endo-alpha-1,2-mannosidase-like protein	OID31244	Q5VSG8	Oncology_II	MANEAL	ENSG00000185090	1	37793847	37801137
MANF	MANF:P55145:OID20707:v1	Mesencephalic astrocyte-derived neurotrophic factor	OID20707	P55145	Inflammation	MANF	ENSG00000145050	3	51385291	51389397
MANSC1	MANSC1:Q9H8J5:OID21492:v1	MANSC domain-containing protein 1	OID21492	Q9H8J5	Oncology	MANSC1	ENSG00000111261	12	12326056	12350242
MANSC4	MANSC4:A6NHS7:OID30141:v1	MANSC domain-containing protein 4	OID30141	A6NHS7	Cardiometabolic_II	MANSC4	ENSG00000205693	12	27762427	27780236
MAP1LC3A	MAP1LC3A:Q9H492:OID30868:v1	Microtubule-associated proteins 1A/1B light chain 3A	OID30868	Q9H492	Neurology_II	MAP1LC3A	ENSG00000101460	20	34546854	34560345
MAP1LC3B2	MAP1LC3B2:A6NCE7:OID30074:v1	Microtubule-associated proteins 1A/1B light chain 3 beta 2	OID30074	A6NCE7	Cardiometabolic_II	MAP1LC3B2	ENSG00000258102	12	116548105	116576606
MAP2	MAP2:P11137:OID31138:v1	Microtubule-associated protein 2	OID31138	P11137	Neurology_II	MAP2	ENSG00000078018	2	209424047	209734147
MAP2K1	MAP2K1:Q02750:OID31468:v1	Dual specificity mitogen-activated protein kinase kinase 1	OID31468	Q02750	Oncology_II	MAP2K1	ENSG00000169032	15	66386837	66491656
MAP2K6	MAP2K6:P52564:OID20552:v1	Dual specificity mitogen-activated protein kinase kinase 6	OID20552	P52564	Inflammation	MAP2K6	ENSG00000108984	17	69414697	69553865
MAP3K5	MAP3K5:Q99683:OID21253:v1	Mitogen-activated protein kinase kinase kinase 5	OID21253	Q99683	Oncology	MAP3K5	ENSG00000197442	6	136557046	136793097
MAP4K5	MAP4K5:Q9Y4K4:OID20899:v1	Mitogen-activated protein kinase kinase kinase kinase 5	OID20899	Q9Y4K4	Neurology	MAP4K5	ENSG00000012983	14	50418501	50561126
MAPK13	MAPK13:O15264:OID31205:v1	Mitogen-activated protein kinase 13	OID31205	O15264	Oncology_II	MAPK13	ENSG00000156711	6	36127809	36144524
MAPK9	MAPK9:P45984:OID20557:v1	Mitogen-activated protein kinase 9	OID20557	P45984	Inflammation	MAPK9	ENSG00000050748	5	180233143	180292099
MAPKAPK2	MAPKAPK2:P49137:OID31293:v1	MAP kinase-activated protein kinase 2	OID31293	P49137	Oncology_II	MAPKAPK2	ENSG00000162889	1	206684905	206734281
MAPRE3	MAPRE3:Q9UPY8:OID31177:v1	Microtubule-associated protein RP/EB family member 3	OID31177	Q9UPY8	Oncology_II	MAPRE3	ENSG00000084764	2	26970637	27027219
MAPT	MAPT:P10636:OID20830:v1	Microtubule-associated protein tau	OID20830	P10636	Neurology	MAPT	ENSG00000186868	17	45894527	46028334
MARCO	MARCO:Q9UEW3:OID20210:v1	Macrophage receptor MARCO	OID20210	Q9UEW3	Cardiometabolic	MARCO	ENSG00000019169	2	118942194	118994660
MARS1	MARS1:P56192:OID30658:v1	Methionine--tRNA ligase, cytoplasmic	OID30658	P56192	Inflammation_II	MARS1	ENSG00000166986	12	57475445	57517569
MASP1	MASP1:P48740:OID20954:v1	Mannan-binding lectin serine protease 1	OID20954	P48740	Neurology	MASP1	ENSG00000127241	3	187217282	187291980
MATN2	MATN2:O00339:OID20767:v1	Matrilin-2	OID20767	O00339	Inflammation	MATN2	ENSG00000132561	8	97868840	98036724
MATN3	MATN3:O15232:OID20979:v1	Matrilin-3	OID20979	O15232	Neurology	MATN3	ENSG00000132031	2	19992052	20012668
MAVS	MAVS:Q7Z434:OID21204:v1	Mitochondrial antiviral-signaling protein	OID21204	Q7Z434	Oncology	MAVS	ENSG00000088888	20	3846799	3876123
MAX	MAX:P61244:OID20877:v1	Protein max	OID20877	P61244	Neurology	MAX	ENSG00000125952	14	65006174	65102695
MB	MB:P02144:OID20263:v1	Myoglobin	OID20263	P02144	Cardiometabolic	MB	ENSG00000198125	22	35606764	35637951
MBL2	MBL2:P11226:OID30759:v1	Mannose-binding protein C	OID30759	P11226	Inflammation_II	MBL2	ENSG00000165471	10	52765380	52772784
MCAM	MCAM:P43121:OID20343:v1	Cell surface glycoprotein MUC18	OID20343	P43121	Cardiometabolic	MCAM	ENSG00000076706	11	119308529	119321521
MCEE	MCEE:Q96PE7:OID31033:v1	Methylmalonyl-CoA epimerase, mitochondrial	OID31033	Q96PE7	Neurology_II	MCEE	ENSG00000124370	2	71109684	71130239
MCEMP1	MCEMP1:Q8IX19:OID30501:v1	Mast cell-expressed membrane protein 1	OID30501	Q8IX19	Inflammation_II	MCEMP1	ENSG00000183019	19	7677088	7679833
MCFD2	MCFD2:Q8NI22:OID20171:v1	Multiple coagulation factor deficiency protein 2	OID20171	Q8NI22	Cardiometabolic	MCFD2	ENSG00000180398	2	46901870	46941855
MCTS1	MCTS1:Q9ULC4:OID31444:v1	Malignant T-cell-amplified sequence 1	OID31444	Q9ULC4	Oncology_II	MCTS1	ENSG00000232119	X	120594010	120621159
MDGA1	MDGA1:Q8NFP4:OID20951:v1	MAM domain-containing glycosylphosphatidylinositol anchor protein 1	OID20951	Q8NFP4	Neurology	MDGA1	ENSG00000112139	6	37630679	37699306
MDH1	MDH1:P40925:OID30669:v1	Malate dehydrogenase, cytoplasmic	OID30669	P40925	Inflammation_II	MDH1	ENSG00000014641	2	63588609	63607197
MDK	MDK:P21741:OID21489:v1	Midkine	OID21489	P21741	Oncology	MDK	ENSG00000110492	11	46380756	46383837
MDM1	MDM1:Q8TC05:OID30945:v1	Nuclear protein MDM1	OID30945	Q8TC05	Neurology_II	MDM1	ENSG00000111554	12	68272443	68332381
MECR	MECR:Q9BV79:OID30274:v1	Enoyl-[acyl-carrier-protein] reductase, mitochondrial	OID30274	Q9BV79	Cardiometabolic_II	MECR	ENSG00000116353	1	29192657	29230942
MED18	MED18:Q9BUE0:OID21236:v1	Mediator of RNA polymerase II transcription subunit 18	OID21236	Q9BUE0	Oncology	MED18	ENSG00000130772	1	28329002	28335965
MED21	MED21:Q13503:OID30066:v1	Mediator of RNA polymerase II transcription subunit 21	OID30066	Q13503	Cardiometabolic_II	MED21	ENSG00000152944	12	27022546	27066343
MEGF10	MEGF10:Q96KG7:OID20746:v1	Multiple epidermal growth factor-like domains protein 10	OID20746	Q96KG7	Inflammation	MEGF10	ENSG00000145794	5	127290796	127465737
MEGF11	MEGF11:A6BM72:OID30099:v1	Multiple epidermal growth factor-like domains protein 11	OID30099	A6BM72	Cardiometabolic_II	MEGF11	ENSG00000157890	15	65895079	66253756
MEGF9	MEGF9:Q9H1U4:OID20285:v1	Multiple epidermal growth factor-like domains protein 9	OID20285	Q9H1U4	Cardiometabolic	MEGF9	ENSG00000106780	9	120600811	120714470
MELTF	MELTF:P08582:OID30347:v1	Melanotransferrin	OID30347	P08582	Cardiometabolic_II	MELTF	ENSG00000163975	3	196980590	197029835
MENT	MENT:Q9BUN1:OID30595:v1	Protein MENT	OID30595	Q9BUN1	Inflammation_II	C1orf56	ENSG00000143443	1	151047751	151051986
MEP1A	MEP1A:Q16819:OID31459:v1	Meprin A subunit alpha	OID31459	Q16819	Oncology_II	MEP1A	ENSG00000112818	6	46793389	46839778
MEP1B	MEP1B:Q16820:OID20168:v1	Meprin A subunit beta	OID20168	Q16820	Cardiometabolic	MEP1B	ENSG00000141434	18	32185069	32220404
MEPE	MEPE:Q9NQ76:OID20753:v1	Matrix extracellular phosphoglycoprotein	OID20753	Q9NQ76	Inflammation	MEPE	ENSG00000152595	4	87821398	87846814
MERTK	MERTK:Q12866:OID20657:v1	Tyrosine-protein kinase Mer	OID20657	Q12866	Inflammation	MERTK	ENSG00000153208	2	111898607	112029561
MESD	MESD:Q14696:OID21099:v1	LRP chaperone MESD	OID21099	Q14696	Neurology	MESD	ENSG00000117899	15	80946289	80989828
MET	MET:P08581:OID20269:v1	Hepatocyte growth factor receptor	OID20269	P08581	Cardiometabolic	MET	ENSG00000105976	7	116672196	116798377
METAP1	METAP1:P53582:OID20815:v1	Methionine aminopeptidase 1	OID20815	P53582	Neurology	METAP1	ENSG00000164024	4	98995659	99062809
METAP1D	METAP1D:Q6UB28:OID20519:v1	Methionine aminopeptidase 1D, mitochondrial	OID20519	Q6UB28	Inflammation	METAP1D	ENSG00000172878	2	171999943	172082430
METAP2	METAP2:P50579:OID21437:v1	Methionine aminopeptidase 2	OID21437	P50579	Oncology	METAP2	ENSG00000111142	12	95473520	95515839
MFAP3	MFAP3:P55082:OID20057:v1	Microfibril-associated glycoprotein 3	OID20057	P55082	Cardiometabolic	MFAP3	ENSG00000037749	5	154038959	154220478
MFAP3L	MFAP3L:O75121:OID30933:v1	Microfibrillar-associated protein 3-like	OID30933	O75121	Neurology_II	MFAP3L	ENSG00000198948	4	169986597	170033031
MFAP4	MFAP4:P55083:OID30598:v1	Microfibril-associated glycoprotein 4	OID30598	P55083	Inflammation_II	MFAP4	ENSG00000166482	17	19383442	19387190
MFAP5	MFAP5:Q13361:OID20239:v1	Microfibrillar-associated protein 5	OID20239	Q13361	Cardiometabolic	MFAP5	ENSG00000197614	12	8637346	8662888
MFGE8	MFGE8:Q08431:OID21134:v1	Lactadherin	OID21134	Q08431	Neurology	MFGE8	ENSG00000140545	15	88898683	88913468
MGLL	MGLL:Q99685:OID20711:v1	Monoglyceride lipase	OID20711	Q99685	Inflammation	MGLL	ENSG00000074416	3	127689062	128052190
MGMT	MGMT:P16455:OID20588:v1	Methylated-DNA--protein-cysteine methyltransferase	OID20588	P16455	Inflammation	MGMT	ENSG00000170430	10	129467190	129770983
MIA	MIA:Q16674:OID21531:v1	Melanoma-derived growth regulatory protein	OID21531	Q16674	Oncology	MIA	ENSG00000261857	19	40771648	40777490
MICALL2	MICALL2:Q8IY33:OID30889:v1	MICAL-like protein 2	OID30889	Q8IY33	Neurology_II	MICALL2	ENSG00000164877	7	1428465	1459470
MICB_MICA	MICB_MICA:Q29980_Q29983:OID20593:v1	MHC class I polypeptide-related sequence A_MHC class I polypeptide-related sequence B	OID20593	Q29980_Q29983	Inflammation	MICA	ENSG00000204520	6	31399784	31415315
MICB_MICA	MICB_MICA:Q29980_Q29983:OID20593:v1	MHC class I polypeptide-related sequence A_MHC class I polypeptide-related sequence B	OID20593	Q29980_Q29983	Inflammation	MICB	ENSG00000204516	6	31494881	31511124
MIF	MIF:P14174:OID21073:v1	Macrophage migration inhibitory factor	OID21073	P14174	Neurology	MIF	ENSG00000240972	22	23894383	23895227
MILR1	MILR1:Q7Z6M3:OID20482:v1	Allergin-1	OID20482	Q7Z6M3	Inflammation	MILR1	ENSG00000271605	17	64449037	64492770
MINDY1	MINDY1:Q8N5J2:OID31399:v1	Ubiquitin carboxyl-terminal hydrolase MINDY-1	OID31399	Q8N5J2	Oncology_II	MINDY1	ENSG00000143409	1	150996549	151008376
MINK1	MINK1:Q8N4C8:OID31156:v1	Misshapen-like kinase 1	OID31156	Q8N4C8	Neurology_II	MINK1	ENSG00000141503	17	4833340	4898061
MITD1	MITD1:Q8WV92:OID20959:v1	MIT domain-containing protein 1	OID20959	Q8WV92	Neurology	MITD1	ENSG00000158411	2	99161427	99181058
MKI67	MKI67:P46013:OID30455:v1	Proliferation marker protein Ki-67	OID30455	P46013	Inflammation_II	MKI67	ENSG00000148773	10	128096659	128126423
MLLT1	MLLT1:Q03111:OID31211:v1	Protein ENL	OID31211	Q03111	Oncology_II	MLLT1	ENSG00000130382	19	6210381	6279975
MLN	MLN:P12872:OID20541:v1	Promotilin	OID20541	P12872	Inflammation	MLN	ENSG00000096395	6	33794673	33804003
MME	MME:P08473:OID21307:v1	Neprilysin	OID21307	P08473	Oncology	MME	ENSG00000196549	3	155024124	155183704
MMP1	MMP1:P03956:OID20672:v1	Interstitial collagenase	OID20672	P03956	Inflammation	MMP1	ENSG00000196611	11	102789401	102798160
MMP10	MMP10:P09238:OID20687:v1	Stromelysin-2	OID20687	P09238	Inflammation	MMP10	ENSG00000166670	11	102770502	102780628
MMP12	MMP12:P39900:OID21439:v1	Macrophage metalloelastase	OID21439	P39900	Oncology	MMP12	ENSG00000262406	11	102862736	102874982
MMP13	MMP13:P45452:OID20807:v1	Collagenase 3	OID20807	P45452	Neurology	MMP13	ENSG00000137745	11	102942995	102955732
MMP15	MMP15:P51511:OID30299:v1	Matrix metalloproteinase-15	OID30299	P51511	Cardiometabolic_II	MMP15	ENSG00000102996	16	58025754	58046901
MMP3	MMP3:P08254:OID21083:v1	Stromelysin-1	OID21083	P08254	Neurology	MMP3	ENSG00000149968	11	102835801	102843609
MMP7	MMP7:P09237:OID20087:v1	Matrilysin	OID20087	P09237	Cardiometabolic	MMP7	ENSG00000137673	11	102520508	102530750
MMP8	MMP8:P22894:OID21019:v1	Neutrophil collagenase	OID21019	P22894	Neurology	MMP8	ENSG00000118113	11	102711796	102727050
MMP9	MMP9:P14780:OID21103:v1	Matrix metalloproteinase-9	OID21103	P14780	Neurology	MMP9	ENSG00000100985	20	46008908	46016561
MMUT	MMUT:P22033:OID30159:v1	Methylmalonyl-CoA mutase, mitochondrial	OID30159	P22033	Cardiometabolic_II	MMUT	ENSG00000146085	6	49430360	49463253
MN1	MN1:Q10571:OID30908:v1	Transcriptional activator MN1	OID30908	Q10571	Neurology_II	MN1	ENSG00000169184	22	27748277	27801756
MNAT1	MNAT1:P51948:OID31327:v1	CDK-activating kinase assembly factor MAT1	OID31327	P51948	Oncology_II	MNAT1	ENSG00000020426	14	60734742	60969965
MNDA	MNDA:P41218:OID20156:v1	Myeloid cell nuclear differentiation antigen	OID20156	P41218	Cardiometabolic	MNDA	ENSG00000163563	1	158831351	158849506
MOCS2	MOCS2:O96007:OID30638:v1	Molybdopterin synthase catalytic subunit	OID30638	O96007	Inflammation_II	MOCS2	ENSG00000164172	5	53095679	53110063
MOG	MOG:Q16653:OID21384:v1	Myelin-oligodendrocyte glycoprotein	OID21384	Q16653	Oncology	MOG	ENSG00000204655	6	29657002	29672372
MORC3	MORC3:Q14149:OID31073:v1	MORC family CW-type zinc finger protein 3	OID31073	Q14149	Neurology_II	MORC3	ENSG00000159256	21	36320189	36386148
MORF4L1	MORF4L1:Q9UBU8:OID31257:v1	Mortality factor 4-like protein 1	OID31257	Q9UBU8	Oncology_II	MORF4L1	ENSG00000185787	15	78810487	78903078
MORF4L2	MORF4L2:Q15014:OID31160:v1	Mortality factor 4-like protein 2	OID31160	Q15014	Oncology_II	MORF4L2	ENSG00000123562	X	103675496	103688158
MORN4	MORN4:Q8NDC4:OID31217:v1	MORN repeat-containing protein 4	OID31217	Q8NDC4	Oncology_II	MORN4	ENSG00000171160	10	97614553	97633500
MPHOSPH8	MPHOSPH8:Q99549:OID20092:v1	M-phase phosphoprotein 8	OID20092	Q99549	Cardiometabolic	MPHOSPH8	ENSG00000196199	13	19633659	19673441
MPI	MPI:P34949:OID21288:v1	Mannose-6-phosphate isomerase	OID21288	P34949	Oncology	MPI	ENSG00000178802	15	74890005	74902219
MPIG6B	MPIG6B:O95866:OID20779:v1	Megakaryocyte and platelet inhibitory receptor G6b	OID20779	O95866	Inflammation	MPIG6B	ENSG00000204420	6	31718594	31726714
MPO	MPO:P05164:OID21100:v1	Myeloperoxidase	OID21100	P05164	Neurology	MPO	ENSG00000005381	17	58269855	58280935
MPRIP	MPRIP:Q6WCQ1:OID31420:v1	Myosin phosphatase Rho-interacting protein	OID31420	Q6WCQ1	Oncology_II	MPRIP	ENSG00000133030	17	17042457	17217679
MRC1	MRC1:P22897:OID30694:v1	Macrophage mannose receptor 1	OID30694	P22897	Inflammation_II	MRC1	ENSG00000260314	10	17809348	17911164
MRI1	MRI1:Q9BV20:OID30891:v1	Methylthioribose-1-phosphate isomerase	OID30891	Q9BV20	Neurology_II	MRI1	ENSG00000037757	19	13764522	13774282
MRPL24	MRPL24:Q96A35:OID30178:v1	39S ribosomal protein L24, mitochondrial	OID30178	Q96A35	Cardiometabolic_II	MRPL24	ENSG00000143314	1	156737303	156741590
MRPL28	MRPL28:Q13084:OID31023:v1	39S ribosomal protein L28, mitochondrial	OID31023	Q13084	Neurology_II	MRPL28	ENSG00000086504	16	366969	371289
MRPL46	MRPL46:Q9H2W6:OID20858:v1	39S ribosomal protein L46, mitochondrial	OID20858	Q9H2W6	Neurology	MRPL46	ENSG00000259494	15	88459477	88467390
MRPL52	MRPL52:Q86TS9:OID31239:v1	39S ribosomal protein L52, mitochondrial	OID31239	Q86TS9	Oncology_II	MRPL52	ENSG00000172590	14	22829879	22835037
MRPL58	MRPL58:Q14197:OID31036:v1	Peptidyl-tRNA hydrolase ICT1, mitochondrial	OID31036	Q14197	Neurology_II	MRPL58	ENSG00000167862	17	75012670	75021261
MRPS16	MRPS16:Q9Y3D3:OID30489:v1	28S ribosomal protein S16, mitochondrial	OID30489	Q9Y3D3	Inflammation_II	MRPS16	ENSG00000182180	10	73248843	73252693
MSLN	MSLN:Q13421:OID21380:v1	Mesothelin	OID21380	Q13421	Oncology	MSLN	ENSG00000102854	16	760734	768865
MSLNL	MSLNL:Q96KJ4:OID30939:v1	Mesothelin-like protein	OID30939	Q96KJ4	Neurology_II	MSLNL	ENSG00000162006	16	769428	782054
MSMB	MSMB:P08118:OID20275:v1	Beta-microseminoprotein	OID20275	P08118	Cardiometabolic	MSMB	ENSG00000263639	10	46033307	46048180
MSR1	MSR1:P21757:OID21063:v1	Macrophage scavenger receptor types I and II	OID21063	P21757	Neurology	MSR1	ENSG00000038945	8	16107878	16567490
MSRA	MSRA:Q9UJ68:OID21513:v1	Mitochondrial peptide methionine sulfoxide reductase	OID21513	Q9UJ68	Oncology	MSRA	ENSG00000175806	8	10054292	10428891
MST1	MST1:P26927:OID30713:v1	Hepatocyte growth factor-like protein	OID30713	P26927	Inflammation_II	MST1	ENSG00000173531	3	49683947	49689501
MSTN	MSTN:O14793:OID20115:v1	Growth/differentiation factor 8	OID20115	O14793	Cardiometabolic	MSTN	ENSG00000138379	2	190055700	190062729
MTDH	MTDH:Q86UE4:OID30538:v1	Protein LYRIC	OID30538	Q86UE4	Inflammation_II	MTDH	ENSG00000147649	8	97644184	97730260
MTHFD2	MTHFD2:P13995:OID31078:v1	Bifunctional methylenetetrahydrofolate dehydrogenase/cyclohydrolase, mitochondrial	OID31078	P13995	Neurology_II	MTHFD2	ENSG00000065911	2	74186172	74217565
MTHFSD	MTHFSD:Q2M296:OID31305:v1	Methenyltetrahydrofolate synthase domain-containing protein	OID31305	Q2M296	Oncology_II	MTHFSD	ENSG00000103248	16	86530178	86555235
MTIF3	MTIF3:Q9H2K0:OID31513:v1	Translation initiation factor IF-3, mitochondrial	OID31513	Q9H2K0	Oncology_II	MTIF3	ENSG00000122033	13	27435643	27450591
MTPN	MTPN:P58546:OID20080:v1	Myotrophin	OID20080	P58546	Cardiometabolic	MTPN	ENSG00000105887	7	135926760	135977359
MTR	MTR:Q99707:OID30110:v1	Methionine synthase	OID30110	Q99707	Cardiometabolic_II	MTR	ENSG00000116984	1	236795260	236921278
MTSS1	MTSS1:O43312:OID31492:v1	Protein MTSS 1	OID31492	O43312	Oncology_II	MTSS1	ENSG00000170873	8	124550784	124728473
MTSS2	MTSS2:Q765P7:OID31409:v1	Protein MTSS 2	OID31409	Q765P7	Oncology_II	MTSS2	ENSG00000132613	16	70661204	70686053
MTUS1	MTUS1:Q9ULD2:OID31315:v1	Microtubule-associated tumor suppressor 1	OID31315	Q9ULD2	Oncology_II	MTUS1	ENSG00000129422	8	17643795	17801094
MUC13	MUC13:Q9H3R2:OID20866:v1	Mucin-13	OID20866	Q9H3R2	Neurology	MUC13	ENSG00000173702	3	124905442	124953819
MUC16	MUC16:Q8WXI7:OID21378:v1	Mucin-16	OID21378	Q8WXI7	Oncology	MUC16	ENSG00000181143	19	8848844	9010390
MUC2	MUC2:Q02817:OID30377:v1	Mucin-2	OID30377	Q02817	Cardiometabolic_II	MUC2	ENSG00000198788	11	1074875	1110511
MUCL3	MUCL3:Q3MIW9:OID31170:v1	Mucin-like protein 3	OID31170	Q3MIW9	Oncology_II	MUCL3	ENSG00000168631	6	30940973	30954221
MVK	MVK:Q03426:OID20459:v1	Mevalonate kinase	OID20459	Q03426	Inflammation	MVK	ENSG00000110921	12	109573255	109598125
MXRA8	MXRA8:Q9BRK3:OID30583:v1	Matrix remodeling-associated protein 8	OID30583	Q9BRK3	Inflammation_II	MXRA8	ENSG00000162576	1	1352689	1361777
MYBPC1	MYBPC1:Q00872:OID30296:v1	Myosin-binding protein C, slow-type	OID30296	Q00872	Cardiometabolic_II	MYBPC1	ENSG00000196091	12	101568353	101686028
MYBPC2	MYBPC2:Q14324:OID30199:v1	Myosin-binding protein C, fast-type	OID30199	Q14324	Cardiometabolic_II	MYBPC2	ENSG00000086967	19	50432892	50466321
MYCBP2	MYCBP2:O75592:OID30996:v1	E3 ubiquitin-protein ligase MYCBP2	OID30996	O75592	Neurology_II	MYCBP2	ENSG00000005810	13	77042474	77327094
MYDGF	MYDGF:Q969H8:OID30313:v1	Myeloid-derived growth factor	OID30313	Q969H8	Cardiometabolic_II	MYDGF	ENSG00000074842	19	4641374	4670362
MYH4	MYH4:Q9Y623:OID30061:v1	Myosin-4	OID30061	Q9Y623	Cardiometabolic_II	MYH4	ENSG00000264424	17	10443290	10469559
MYH7B	MYH7B:A7E2Y1:OID31178:v1	Myosin-7B	OID31178	A7E2Y1	Oncology_II	MYH7B	ENSG00000078814	20	34955810	35002437
MYH9	MYH9:P35579:OID30382:v1	Myosin-9	OID30382	P35579	Cardiometabolic_II	MYH9	ENSG00000100345	22	36281280	36388010
MYL1	MYL1:P05976:OID30120:v1	Myosin light chain 1/3, skeletal muscle isoform	OID30120	P05976	Cardiometabolic_II	MYL1	ENSG00000168530	2	210290150	210315174
MYL3	MYL3:P08590:OID30251:v1	Myosin light chain 3	OID30251	P08590	Cardiometabolic_II	MYL3	ENSG00000160808	3	46835110	46882178
MYL4	MYL4:P12829:OID30245:v1	Myosin light chain 4	OID30245	P12829	Cardiometabolic_II	MYL4	ENSG00000198336	17	47200446	47223679
MYL6B	MYL6B:P14649:OID30936:v1	Myosin light chain 6B	OID30936	P14649	Neurology_II	MYL6B	ENSG00000196465	12	56152256	56159647
MYLPF	MYLPF:Q96A32:OID30917:v1	Myosin regulatory light chain 2, skeletal muscle isoform	OID30917	Q96A32	Neurology_II	MYL11	ENSG00000180209	16	30370934	30377991
MYO6	MYO6:Q9UM54:OID30989:v1	Unconventional myosin-VI	OID30989	Q9UM54	Neurology_II	MYO6	ENSG00000196586	6	75749201	75919537
MYO9B	MYO9B:Q13459:OID20451:v1	Unconventional myosin-IXb	OID20451	Q13459	Inflammation	MYO9B	ENSG00000099331	19	17075777	17214537
MYOC	MYOC:Q99972:OID21121:v1	Myocilin	OID21121	Q99972	Neurology	MYOC	ENSG00000034971	1	171635417	171652688
MYOM1	MYOM1:P52179:OID30834:v1	Myomesin-1	OID30834	P52179	Neurology_II	MYOM1	ENSG00000101605	18	3066807	3219968
MYOM2	MYOM2:P54296:OID30131:v1	Myomesin-2	OID30131	P54296	Cardiometabolic_II	MYOM2	ENSG00000036448	8	2045046	2165552
MYOM3	MYOM3:Q5VTT5:OID30633:v1	Myomesin-3	OID30633	Q5VTT5	Inflammation_II	MYOM3	ENSG00000142661	1	24056035	24112135
MZB1	MZB1:Q8WU39:OID20732:v1	Marginal zone B- and B1-cell-specific protein	OID20732	Q8WU39	Inflammation	MZB1	ENSG00000170476	5	139387467	139390081
MZT1	MZT1:Q08AG7:OID21186:v1	Mitotic-spindle organizing protein 1	OID21186	Q08AG7	Oncology	MZT1	ENSG00000204899	13	72708367	72727629
NAA10	NAA10:P41227:OID30188:v1	N-alpha-acetyltransferase 10	OID30188	P41227	Cardiometabolic_II	NAA10	ENSG00000102030	X	153929225	153935080
NAA80	NAA80:Q93015:OID30893:v1	N-alpha-acetyltransferase 80	OID30893	Q93015	Neurology_II	NAA80	ENSG00000243477	3	50296402	50299416
NAAA	NAAA:Q02083:OID20931:v1	N-acylethanolamine-hydrolyzing acid amidase	OID20931	Q02083	Neurology	NAAA	ENSG00000138744	4	75910655	75941013
NACC1	NACC1:Q96RE7:OID31393:v1	Nucleus accumbens-associated protein 1	OID31393	Q96RE7	Oncology_II	NACC1	ENSG00000160877	19	13116862	13141147
NADK	NADK:O95544:OID20178:v1	NAD kinase	OID20178	O95544	Cardiometabolic	NADK	ENSG00000008130	1	1751232	1780457
NAGA	NAGA:P17050:OID30509:v1	Alpha-N-acetylgalactosaminidase	OID30509	P17050	Inflammation_II	NAGA	ENSG00000198951	22	42058334	42070842
NAGK	NAGK:Q9UJ70:OID30271:v1	N-acetyl-D-glucosamine kinase	OID30271	Q9UJ70	Cardiometabolic_II	NAGK	ENSG00000124357	2	71064344	71079808
NAGPA	NAGPA:Q9UK23:OID30643:v1	N-acetylglucosamine-1-phosphodiester alpha-N-acetylglucosaminidase	OID30643	Q9UK23	Inflammation_II	NAGPA	ENSG00000103174	16	5024844	5034141
NAMPT	NAMPT:P43490:OID21227:v1	Nicotinamide phosphoribosyltransferase	OID21227	P43490	Oncology	NAMPT	ENSG00000105835	7	106248298	106285966
NAP1L4	NAP1L4:Q99733:OID31475:v1	Nucleosome assembly protein 1-like 4	OID31475	Q99733	Oncology_II	NAP1L4	ENSG00000205531	11	2944431	2992377
NAPRT	NAPRT:Q6XQN6:OID31114:v1	Nicotinate phosphoribosyltransferase	OID31114	Q6XQN6	Neurology_II	NAPRT	ENSG00000147813	8	143574785	143578649
NARS1	NARS1:O43776:OID31035:v1	Asparagine--tRNA ligase, cytoplasmic	OID31035	O43776	Neurology_II	NARS1	ENSG00000134440	18	57600656	57622213
NBL1	NBL1:P41271:OID21486:v1	Neuroblastoma suppressor of tumorigenicity 1	OID21486	P41271	Oncology	NBL1	ENSG00000158747	1	19596979	19658456
NBN	NBN:O60934:OID20442:v1	Nibrin	OID20442	O60934	Inflammation	NBN	ENSG00000104320	8	89924515	90003228
NCAM1	NCAM1:P13591:OID20354:v1	Neural cell adhesion molecule 1	OID20354	P13591	Cardiometabolic	NCAM1	ENSG00000149294	11	112961275	113278436
NCAM2	NCAM2:O15394:OID21095:v1	Neural cell adhesion molecule 2	OID21095	O15394	Neurology	NCAM2	ENSG00000154654	21	20998409	21543329
NCAN	NCAN:O14594:OID21055:v1	Neurocan core protein	OID21055	O14594	Neurology	NCAN	ENSG00000130287	19	19211958	19252233
NCF2	NCF2:P19878:OID20567:v1	Neutrophil cytosol factor 2	OID20567	P19878	Inflammation	NCF2	ENSG00000116701	1	183554461	183590905
NCK2	NCK2:O43639:OID20683:v1	Cytoplasmic protein NCK2	OID20683	O43639	Inflammation	NCK2	ENSG00000071051	2	105744912	105894274
NCLN	NCLN:Q969V3:OID20448:v1	Nicalin	OID20448	Q969V3	Inflammation	NCLN	ENSG00000125912	19	3185563	3209575
NCR1	NCR1:O76036:OID20566:v1	Natural cytotoxicity triggering receptor 1	OID20566	O76036	Inflammation	NCR1	ENSG00000189430	19	54906148	54916140
NCR3LG1	NCR3LG1:Q68D85:OID31490:v1	Natural cytotoxicity triggering receptor 3 ligand 1	OID31490	Q68D85	Oncology_II	NCR3LG1	ENSG00000188211	11	17351800	17377341
NCS1	NCS1:P62166:OID21458:v1	Neuronal calcium sensor 1	OID21458	P62166	Oncology	NCS1	ENSG00000107130	9	130172404	130237303
NDRG1	NDRG1:Q92597:OID20792:v1	Protein NDRG1	OID20792	Q92597	Neurology	NDRG1	ENSG00000104419	8	133237175	133302022
NDST1	NDST1:P52848:OID31369:v1	Bifunctional heparan sulfate N-deacetylase/N-sulfotransferase 1	OID31369	P52848	Oncology_II	NDST1	ENSG00000070614	5	150485818	150558211
NDUFA5	NDUFA5:Q16718:OID30520:v1	NADH dehydrogenase [ubiquinone] 1 alpha subcomplex subunit 5	OID30520	Q16718	Inflammation_II	NDUFA5	ENSG00000128609	7	123536997	123557904
NDUFB7	NDUFB7:P17568:OID31521:v1	NADH dehydrogenase [ubiquinone] 1 beta subcomplex subunit 7	OID31521	P17568	Oncology_II	NDUFB7	ENSG00000099795	19	14566078	14572066
NDUFS6	NDUFS6:O75380:OID21224:v1	NADH dehydrogenase [ubiquinone] iron-sulfur protein 6, mitochondrial	OID21224	O75380	Oncology	NDUFS6	ENSG00000145494	5	1801407	1816048
NEB	NEB:P20929:OID30105:v1	Nebulin	OID30105	P20929	Cardiometabolic_II	NEB	ENSG00000183091	2	151485336	151734487
NECAP2	NECAP2:Q9NVZ3:OID30089:v1	Adaptin ear-binding coat-associated protein 2	OID30089	Q9NVZ3	Cardiometabolic_II	NECAP2	ENSG00000157191	1	16440721	16460078
NECTIN1	NECTIN1:Q15223:OID30545:v1	Nectin-1	OID30545	Q15223	Inflammation_II	NECTIN1	ENSG00000110400	11	119623408	119729200
NECTIN2	NECTIN2:Q92692:OID20222:v1	Nectin-2	OID20222	Q92692	Cardiometabolic	NECTIN2	ENSG00000130202	19	44846175	44889223
NECTIN4	NECTIN4:Q96NY8:OID21490:v1	Nectin-4	OID21490	Q96NY8	Oncology	NECTIN4	ENSG00000143217	1	161070998	161089558
NEDD4L	NEDD4L:Q96PU5:OID30521:v1	E3 ubiquitin-protein ligase NEDD4-like	OID30521	Q96PU5	Inflammation_II	NEDD4L	ENSG00000049759	18	58044226	58401540
NEDD9	NEDD9:Q14511:OID30503:v1	Enhancer of filamentation 1	OID30503	Q14511	Inflammation_II	NEDD9	ENSG00000111859	6	11183298	11382348
NEFL	NEFL:P07196:OID20871:v1	Neurofilament light polypeptide	OID20871	P07196	Neurology	NEFL	ENSG00000277586	8	24950955	24956721
NEK7	NEK7:Q8TDX7:OID31250:v1	Serine/threonine-protein kinase Nek7	OID31250	Q8TDX7	Oncology_II	NEK7	ENSG00000151414	1	198156994	198322420
NELL1	NELL1:Q92832:OID21494:v1	Protein kinase C-binding protein NELL1	OID21494	Q92832	Oncology	NELL1	ENSG00000165973	11	20669551	21575686
NELL2	NELL2:Q99435:OID20706:v1	Protein kinase C-binding protein NELL2	OID20706	Q99435	Inflammation	NELL2	ENSG00000184613	12	44508275	44921848
NENF	NENF:Q9UMX5:OID31354:v1	Neudesin	OID31354	Q9UMX5	Oncology_II	NENF	ENSG00000117691	1	212432920	212446379
NEO1	NEO1:Q92859:OID31066:v1	Neogenin	OID31066	Q92859	Neurology_II	NEO1	ENSG00000067141	15	73051710	73305205
NEXN	NEXN:Q0ZGT2:OID30678:v1	Nexilin	OID30678	Q0ZGT2	Inflammation_II	NEXN	ENSG00000162614	1	77888513	77943895
NFASC	NFASC:O94856:OID20634:v1	Neurofascin	OID20634	O94856	Inflammation	NFASC	ENSG00000163531	1	204828651	205022822
NFAT5	NFAT5:O94916:OID30522:v1	Nuclear factor of activated T-cells 5	OID30522	O94916	Inflammation_II	NFAT5	ENSG00000102908	16	69565094	69704666
NFATC1	NFATC1:O95644:OID20545:v1	Nuclear factor of activated T-cells, cytoplasmic 1	OID20545	O95644	Inflammation	NFATC1	ENSG00000131196	18	79395856	79529325
NFATC3	NFATC3:Q12968:OID20470:v1	Nuclear factor of activated T-cells, cytoplasmic 3	OID20470	Q12968	Inflammation	NFATC3	ENSG00000072736	16	68084751	68229259
NFE2	NFE2:Q16621:OID30268:v1	Transcription factor NF-E2 45 kDa subunit	OID30268	Q16621	Cardiometabolic_II	NFE2	ENSG00000123405	12	54292111	54301015
NFIC	NFIC:P08651:OID30988:v1	Nuclear factor 1 C-type	OID30988	P08651	Neurology_II	NFIC	ENSG00000141905	19	3314403	3469217
NFKB1	NFKB1:P19838:OID30160:v1	Nuclear factor NF-kappa-B p105 subunit	OID30160	P19838	Cardiometabolic_II	NFKB1	ENSG00000109320	4	102501330	102617302
NFKB2	NFKB2:Q00653:OID31258:v1	Nuclear factor NF-kappa-B p100 subunit	OID31258	Q00653	Oncology_II	NFKB2	ENSG00000077150	10	102394110	102402524
NFKBIE	NFKBIE:O00221:OID21212:v1	NF-kappa-B inhibitor epsilon	OID21212	O00221	Oncology	NFKBIE	ENSG00000146232	6	44258166	44265788
NFU1	NFU1:Q9UMS0:OID31510:v1	NFU1 iron-sulfur cluster scaffold homolog, mitochondrial	OID31510	Q9UMS0	Oncology_II	NFU1	ENSG00000169599	2	69396113	69437628
NFX1	NFX1:Q12986:OID30158:v1	Transcriptional repressor NF-X1	OID30158	Q12986	Cardiometabolic_II	NFX1	ENSG00000086102	9	33290512	33371157
NFYA	NFYA:P23511:OID30134:v1	Nuclear transcription factor Y subunit alpha	OID30134	P23511	Cardiometabolic_II	NFYA	ENSG00000001167	6	41072974	41102403
NGF	NGF:P01138:OID20920:v1	Beta-nerve growth factor	OID20920	P01138	Neurology	NGF	ENSG00000134259	1	115285904	115338770
NGFR	NGFR:P08138:OID30300:v1	Tumor necrosis factor receptor superfamily member 16	OID30300	P08138	Cardiometabolic_II	NGFR	ENSG00000064300	17	49495293	49515008
NGRN	NGRN:Q9NPE2:OID31115:v1	Neugrin	OID31115	Q9NPE2	Neurology_II	NGRN	ENSG00000182768	15	90265659	90275778
NHLRC3	NHLRC3:Q5JS37:OID30614:v1	NHL repeat-containing protein 3	OID30614	Q5JS37	Inflammation_II	NHLRC3	ENSG00000188811	13	39038306	39050109
NID1	NID1:P14543:OID20362:v1	Nidogen-1	OID20362	P14543	Cardiometabolic	NID1	ENSG00000116962	1	235975830	236065109
NID2	NID2:Q14112:OID21085:v1	Nidogen-2	OID21085	Q14112	Neurology	NID2	ENSG00000087303	14	52004809	52069059
NINJ1	NINJ1:Q92982:OID21167:v1	Ninjurin-1	OID21167	Q92982	Oncology	NINJ1	ENSG00000131669	9	93121496	93134251
NIT1	NIT1:Q86X76:OID30252:v1	Deaminated glutathione amidase	OID30252	Q86X76	Cardiometabolic_II	NIT1	ENSG00000158793	1	161118086	161125445
NIT2	NIT2:Q9NQR4:OID30336:v1	Omega-amidase NIT2	OID30336	Q9NQR4	Cardiometabolic_II	NIT2	ENSG00000114021	3	100334739	100361635
NLGN1	NLGN1:Q8N2Q7:OID30900:v1	Neuroligin-1	OID30900	Q8N2Q7	Neurology_II	NLGN1	ENSG00000169760	3	173396284	174294372
NLGN2	NLGN2:Q8NFZ4:OID30878:v1	Neuroligin-2	OID30878	Q8NFZ4	Neurology_II	NLGN2	ENSG00000169992	17	7404874	7419860
NME1	NME1:P15531:OID30451:v1	Nucleoside diphosphate kinase A	OID30451	P15531	Inflammation_II	NME1	ENSG00000239672	17	51153559	51162428
NME3	NME3:Q13232:OID20789:v1	Nucleoside diphosphate kinase 3	OID20789	Q13232	Inflammation	NME3	ENSG00000103024	16	1770320	1771561
NMI	NMI:Q13287:OID31378:v1	N-myc-interactor	OID31378	Q13287	Oncology_II	NMI	ENSG00000123609	2	151270470	151289894
NMNAT1	NMNAT1:Q9HAN9:OID20913:v1	Nicotinamide/nicotinic acid mononucleotide adenylyltransferase 1	OID20913	Q9HAN9	Neurology	NMNAT1	ENSG00000173614	1	9943428	9985501
NMRK2	NMRK2:Q9NPI5:OID31163:v1	Nicotinamide riboside kinase 2	OID31163	Q9NPI5	Oncology_II	NMRK2	ENSG00000077009	19	3933069	3942416
NMT1	NMT1:P30419:OID31021:v1	Glycylpeptide N-tetradecanoyltransferase 1	OID31021	P30419	Neurology_II	NMT1	ENSG00000136448	17	44957992	45109016
NOMO1	NOMO1:Q15155:OID21106:v1	Nodal modulator 1	OID21106	Q15155	Neurology	NOMO1	ENSG00000103512	16	14833721	14896157
NOP56	NOP56:O00567:OID30055:v1	Nucleolar protein 56	OID30055	O00567	Cardiometabolic_II	NOP56	ENSG00000101361	20	2652593	2658393
NOS1	NOS1:P29475:OID20863:v1	Nitric oxide synthase, brain	OID20863	P29475	Neurology	NOS1	ENSG00000089250	12	117208142	117452170
NOS2	NOS2:P35228:OID30087:v1	Nitric oxide synthase, inducible	OID30087	P35228	Cardiometabolic_II	NOS2	ENSG00000007171	17	27756766	27800529
NOS3	NOS3:P29474:OID20834:v1	Nitric oxide synthase, endothelial	OID20834	P29474	Neurology	NOS3	ENSG00000164867	7	150991017	151014588
NOTCH1	NOTCH1:P46531:OID20311:v1	Neurogenic locus notch homolog protein 1	OID20311	P46531	Cardiometabolic	NOTCH1	ENSG00000148400	9	136494433	136546048
NOTCH2	NOTCH2:Q04721:OID30407:v1	Neurogenic locus notch homolog protein 2	OID30407	Q04721	Cardiometabolic_II	NOTCH2	ENSG00000134250	1	119911553	120100779
NOTCH3	NOTCH3:Q9UM47:OID20253:v1	Neurogenic locus notch homolog protein 3	OID20253	Q9UM47	Cardiometabolic	NOTCH3	ENSG00000074181	19	15159038	15200995
NPC2	NPC2:P61916:OID30418:v1	NPC intracellular cholesterol transporter 2	OID30418	P61916	Cardiometabolic_II	NPC2	ENSG00000119655	14	74476192	74494177
NPDC1	NPDC1:Q9NQX5:OID20205:v1	Neural proliferation differentiation and control protein 1	OID20205	Q9NQX5	Cardiometabolic	NPDC1	ENSG00000107281	9	137039463	137046179
NPHS1	NPHS1:O60500:OID30540:v1	Nephrin	OID30540	O60500	Inflammation_II	NPHS1	ENSG00000161270	19	35825372	35869287
NPHS2	NPHS2:Q9NP85:OID30462:v1	Podocin	OID30462	Q9NP85	Inflammation_II	NPHS2	ENSG00000116218	1	179550539	179575952
NPL	NPL:Q9BXD5:OID30329:v1	N-acetylneuraminate lyase	OID30329	Q9BXD5	Cardiometabolic_II	NPL	ENSG00000135838	1	182789293	182830384
NPM1	NPM1:P06748:OID20961:v1	Nucleophosmin	OID20961	P06748	Neurology	NPM1	ENSG00000181163	5	171387116	171411810
NPPB	NPPB:P16860:OID20049:v1	Natriuretic peptides B	OID20049	P16860	Cardiometabolic	NPPB	ENSG00000120937	1	11857464	11858945
NPPC	NPPC:P23582:OID20568:v1	C-type natriuretic peptide	OID20568	P23582	Inflammation	NPPC	ENSG00000163273	2	231921809	231926396
NPR1	NPR1:P16066:OID30116:v1	Atrial natriuretic peptide receptor 1	OID30116	P16066	Cardiometabolic_II	NPR1	ENSG00000169418	1	153678688	153693992
NPTN	NPTN:Q9Y639:OID21235:v1	Neuroplastin	OID21235	Q9Y639	Oncology	NPTN	ENSG00000156642	15	73560014	73634134
NPTX1	NPTX1:Q15818:OID21074:v1	Neuronal pentraxin-1	OID21074	Q15818	Neurology	NPTX1	ENSG00000171246	17	80466834	80477843
NPTX2	NPTX2:P47972:OID30390:v1	Neuronal pentraxin-2	OID30390	P47972	Cardiometabolic_II	NPTX2	ENSG00000106236	7	98617285	98629869
NPTXR	NPTXR:O95502:OID20191:v1	Neuronal pentraxin receptor	OID20191	O95502	Cardiometabolic	NPTXR	ENSG00000221890	22	38818452	38844028
NPY	NPY:P01303:OID21388:v1	Pro-neuropeptide Y	OID21388	P01303	Oncology	NPY	ENSG00000122585	7	24284188	24291862
NRCAM	NRCAM:Q92823:OID20229:v1	Neuronal cell adhesion molecule	OID20229	Q92823	Cardiometabolic	NRCAM	ENSG00000091129	7	108147623	108456717
NRGN	NRGN:Q92686:OID30674:v1	Neurogranin	OID30674	Q92686	Inflammation_II	NRGN	ENSG00000154146	11	124739942	124747210
NRN1	NRN1:Q9NPD7:OID30983:v1	Neuritin	OID30983	Q9NPD7	Neurology_II	NRN1	ENSG00000124785	6	5997999	6007605
NRP1	NRP1:O14786:OID20390:v1	Neuropilin-1	OID20390	O14786	Cardiometabolic	NRP1	ENSG00000099250	10	33177492	33336262
NRP2	NRP2:O60462:OID21081:v1	Neuropilin-2	OID21081	O60462	Neurology	NRP2	ENSG00000118257	2	205681990	205798133
NRTN	NRTN:Q99748:OID20465:v1	Neurturin	OID20465	Q99748	Inflammation	NRTN	ENSG00000171119	19	5805067	5828324
NRXN3	NRXN3:Q9Y4C0:OID30901:v1	Neurexin-3	OID30901	Q9Y4C0	Neurology_II	NRXN3	ENSG00000021645	14	78170373	79868291
NSFL1C	NSFL1C:Q9UNZ2:OID21022:v1	NSFL1 cofactor p47	OID21022	Q9UNZ2	Neurology	NSFL1C	ENSG00000088833	20	1442162	1473842
NT5C	NT5C:Q8TCD5:OID30294:v1	5'(3')-deoxyribonucleotidase, cytosolic type	OID30294	Q8TCD5	Cardiometabolic_II	NT5C	ENSG00000125458	17	75130225	75131757
NT5C1A	NT5C1A:Q9BXI3:OID31102:v1	Cytosolic 5'-nucleotidase 1A	OID31102	Q9BXI3	Neurology_II	NT5C1A	ENSG00000116981	1	39651229	39672107
NT5C3A	NT5C3A:Q9H0P0:OID20553:v1	Cytosolic 5'-nucleotidase 3A	OID20553	Q9H0P0	Inflammation	NT5C3A	ENSG00000122643	7	33014113	33062796
NT5E	NT5E:P21589:OID21498:v1	5'-nucleotidase	OID21498	P21589	Oncology	NT5E	ENSG00000135318	6	85449584	85495791
NTF3	NTF3:P20783:OID20591:v1	Neurotrophin-3	OID20591	P20783	Inflammation	NTF3	ENSG00000185652	12	5432108	5521536
NTF4	NTF4:P34130:OID21208:v1	Neurotrophin-4	OID21208	P34130	Oncology	NTF4	ENSG00000225950	19	49061066	49065076
NTproBNP	NTproBNP:NTproBNP:OID20125:v1	N-terminal prohormone of brain natriuretic peptide	OID20125	P16860	Cardiometabolic	NPPB	ENSG00000120937	1	11917521	11918992
NTRK2	NTRK2:Q16620:OID20136:v1	BDNF/NT-3 growth factors receptor	OID20136	Q16620	Cardiometabolic	NTRK2	ENSG00000148053	9	84668375	85095751
NTRK3	NTRK3:Q16288:OID21057:v1	NT-3 growth factor receptor	OID21057	Q16288	Neurology	NTRK3	ENSG00000140538	15	87859751	88256791
NUB1	NUB1:Q9Y5A7:OID20510:v1	NEDD8 ultimate buster 1	OID20510	Q9Y5A7	Inflammation	NUB1	ENSG00000013374	7	151341772	151378449
NUBP1	NUBP1:P53384:OID31412:v1	Cytosolic Fe-S cluster assembly factor NUBP1	OID31412	P53384	Oncology_II	NUBP1	ENSG00000103274	16	10743786	10769351
NUCB2	NUCB2:P80303:OID21448:v1	Nucleobindin-2	OID21448	P80303	Oncology	NUCB2	ENSG00000070081	11	17208153	17349980
NUDC	NUDC:Q9Y266:OID20623:v1	Nuclear migration protein nudC	OID20623	Q9Y266	Inflammation	NUDC	ENSG00000090273	1	26900238	26946871
NUDT10	NUDT10:Q8NFP7:OID30198:v1	Diphosphoinositol polyphosphate phosphohydrolase 3-alpha	OID30198	Q8NFP7	Cardiometabolic_II	NUDT10	ENSG00000122824	X	51332231	51337525
NUDT15	NUDT15:Q9NV35:OID30102:v1	Nucleotide triphosphate diphosphatase NUDT15	OID30102	Q9NV35	Cardiometabolic_II	NUDT15	ENSG00000136159	13	48037726	48047221
NUDT16	NUDT16:Q96DE0:OID31484:v1	U8 snoRNA-decapping enzyme	OID31484	Q96DE0	Oncology_II	NUDT16	ENSG00000198585	3	131381671	131388830
NUDT2	NUDT2:P50583:OID21308:v1	Bis(5'-nucleosyl)-tetraphosphatase [asymmetrical]	OID21308	P50583	Oncology	NUDT2	ENSG00000164978	9	34329506	34343713
NUDT5	NUDT5:Q9UKK9:OID21115:v1	ADP-sugar pyrophosphatase	OID21115	Q9UKK9	Neurology	NUDT5	ENSG00000165609	10	12165330	12195891
NUMB	NUMB:P49757:OID30568:v1	Protein numb homolog	OID30568	P49757	Inflammation_II	NUMB	ENSG00000133961	14	73275107	73466167
NUP50	NUP50:Q9UKX7:OID30100:v1	Nuclear pore complex protein Nup50	OID30100	Q9UKX7	Cardiometabolic_II	NUP50	ENSG00000093000	22	45163925	45188017
NXPE4	NXPE4:Q6UWF7:OID30076:v1	NXPE family member 4	OID30076	Q6UWF7	Cardiometabolic_II	NXPE4	ENSG00000137634	11	114570591	114595786
NXPH1	NXPH1:P58417:OID20849:v1	Neurexophilin-1	OID20849	P58417	Neurology	NXPH1	ENSG00000122584	7	8433609	8752961
NXPH3	NXPH3:O95157:OID30565:v1	Neurexophilin-3	OID30565	O95157	Inflammation_II	NXPH3	ENSG00000182575	17	49575871	49583827
OBP2B	OBP2B:Q9NPH6:OID20980:v1	Odorant-binding protein 2b	OID20980	Q9NPH6	Neurology	OBP2B	ENSG00000171102	9	133205277	133209250
OCLN	OCLN:Q16625:OID31069:v1	Occludin	OID31069	Q16625	Neurology_II	OCLN	ENSG00000197822	5	69492292	69558104
ODAM	ODAM:A1E959:OID20793:v1	Odontogenic ameloblast-associated protein	OID20793	A1E959	Neurology	ODAM	ENSG00000109205	4	70195725	70204576
OFD1	OFD1:O75665:OID31268:v1	Oral-facial-digital syndrome 1 protein	OID31268	O75665	Oncology_II	OFD1	ENSG00000046651	X	13734743	13777955
OGA	OGA:O60502:OID31465:v1	Protein O-GlcNAcase	OID31465	O60502	Oncology_II	OGA	ENSG00000198408	10	101784443	101818465
OGFR	OGFR:Q9NZT2:OID21360:v1	Opioid growth factor receptor	OID21360	Q9NZT2	Oncology	OGFR	ENSG00000060491	20	62804835	62814000
OGN	OGN:P20774:OID21123:v1	Mimecan	OID21123	P20774	Neurology	OGN	ENSG00000106809	9	92383268	92404696
OGT	OGT:O15294:OID31300:v1	UDP-N-acetylglucosamine--peptide N-acetylglucosaminyltransferase 110 kDa subunit	OID31300	O15294	Oncology_II	OGT	ENSG00000147162	X	71533087	71575892
OLFM4	OLFM4:Q6UX06:OID30665:v1	Olfactomedin-4	OID30665	Q6UX06	Inflammation_II	OLFM4	ENSG00000102837	13	53028813	53052057
OLR1	OLR1:P78380:OID20183:v1	Oxidized low-density lipoprotein receptor 1	OID20183	P78380	Cardiometabolic	OLR1	ENSG00000173391	12	10158301	10172138
OMD	OMD:Q99983:OID20725:v1	Osteomodulin	OID20725	Q99983	Inflammation	OMD	ENSG00000127083	9	92412380	92424471
OMG	OMG:P23515:OID21352:v1	Oligodendrocyte-myelin glycoprotein	OID21352	P23515	Oncology	OMG	ENSG00000126861	17	31272013	31297539
OMP	OMP:P47874:OID30835:v1	Olfactory marker protein	OID30835	P47874	Neurology_II	OMP	ENSG00000254550	11	77102840	77103331
OPHN1	OPHN1:O60890:OID31087:v1	Oligophrenin-1	OID31087	O60890	Neurology_II	OPHN1	ENSG00000079482	X	67949349	68433913
OPLAH	OPLAH:O14841:OID30201:v1	5-oxoprolinase	OID30201	O14841	Cardiometabolic_II	OPLAH	ENSG00000178814	8	144051266	144063965
OPTC	OPTC:Q9UBM4:OID21362:v1	Opticin	OID21362	Q9UBM4	Oncology	OPTC	ENSG00000188770	1	203494121	203508949
ORM1	ORM1:P02763:OID30768:v1	Alpha-1-acid glycoprotein 1	OID30768	P02763	Inflammation_II	ORM1	ENSG00000229314	9	114323098	114326479
OSBPL2	OSBPL2:Q9H1P3:OID31085:v1	Oxysterol-binding protein-related protein 2	OID31085	Q9H1P3	Neurology_II	OSBPL2	ENSG00000130703	20	62231922	62296213
OSCAR	OSCAR:Q8IYS5:OID20776:v1	Osteoclast-associated immunoglobulin-like receptor	OID20776	Q8IYS5	Inflammation	OSCAR	ENSG00000170909	19	54094668	54102692
OSM	OSM:P13725:OID20574:v1	Oncostatin-M	OID20574	P13725	Inflammation	OSM	ENSG00000099985	22	30262829	30266851
OSMR	OSMR:Q99650:OID20356:v1	Oncostatin-M-specific receptor subunit beta	OID20356	Q99650	Cardiometabolic	OSMR	ENSG00000145623	5	38845858	38945596
OSTN	OSTN:P61366:OID30909:v1	Osteocrin	OID30909	P61366	Neurology_II	OSTN	ENSG00000188729	3	191199241	191265615
OTOA	OTOA:Q7RTW8:OID30825:v1	Otoancorin	OID30825	Q7RTW8	Neurology_II	OTOA	ENSG00000155719	16	21663968	21761935
OTUD6B	OTUD6B:Q8N6M0:OID31487:v1	Deubiquitinase OTUD6B	OID31487	Q8N6M0	Oncology_II	OTUD6B	ENSG00000155100	8	91070196	91087095
OTUD7B	OTUD7B:Q6GQQ9:OID31064:v1	OTU domain-containing protein 7B	OID31064	Q6GQQ9	Neurology_II	OTUD7B	ENSG00000264522	1	149937812	150010726
OXCT1	OXCT1:P55809:OID30227:v1	Succinyl-CoA:3-ketoacid coenzyme A transferase 1, mitochondrial	OID30227	P55809	Cardiometabolic_II	OXCT1	ENSG00000083720	5	41730065	41870425
OXT	OXT:P01178:OID21047:v1	Oxytocin-neurophysin 1	OID21047	P01178	Neurology	OXT	ENSG00000101405	20	3071620	3072517
P4HB	P4HB:P07237:OID21509:v1	Protein disulfide-isomerase	OID21509	P07237	Oncology	P4HB	ENSG00000185624	17	81843159	81860856
PACS2	PACS2:Q86VP3:OID30186:v1	Phosphofurin acidic cluster sorting protein 2	OID30186	Q86VP3	Cardiometabolic_II	PACS2	ENSG00000179364	14	105300563	105398147
PADI2	PADI2:Q9Y2J8:OID20467:v1	Protein-arginine deiminase type-2	OID20467	Q9Y2J8	Inflammation	PADI2	ENSG00000117115	1	17066761	17119451
PADI4	PADI4:Q9UM07:OID20832:v1	Protein-arginine deiminase type-4	OID20832	Q9UM07	Neurology	PADI4	ENSG00000159339	1	17308195	17364004
PAEP	PAEP:P09466:OID20925:v1	Glycodelin	OID20925	P09466	Neurology	PAEP	ENSG00000122133	9	135561756	135566955
PAFAH1B3	PAFAH1B3:Q15102:OID30998:v1	Platelet-activating factor acetylhydrolase IB subunit alpha1	OID30998	Q15102	Neurology_II	PAFAH1B3	ENSG00000079462	19	42297033	42303546
PAFAH2	PAFAH2:Q99487:OID31286:v1	Platelet-activating factor acetylhydrolase 2, cytoplasmic	OID31286	Q99487	Oncology_II	PAFAH2	ENSG00000158006	1	25959767	25998117
PAG1	PAG1:Q9NWQ8:OID20108:v1	Phosphoprotein associated with glycosphingolipid-enriched microdomains 1	OID20108	Q9NWQ8	Cardiometabolic	PAG1	ENSG00000076641	8	80967810	81112068
PAGR1	PAGR1:Q9BTK6:OID30206:v1	PAXIP1-associated glutamate-rich protein 1	OID30206	Q9BTK6	Cardiometabolic_II	PAGR1	ENSG00000280789	16	29816152	29822489
PAIP2B	PAIP2B:Q9ULR5:OID31228:v1	Polyadenylate-binding protein-interacting protein 2B	OID31228	Q9ULR5	Oncology_II	PAIP2B	ENSG00000124374	2	71182738	71227103
PAK4	PAK4:O96013:OID20819:v1	Serine/threonine-protein kinase PAK 4	OID20819	O96013	Neurology	PAK4	ENSG00000130669	19	39125770	39182816
PALLD	PALLD:Q8WX93:OID30444:v1	Palladin	OID30444	Q8WX93	Inflammation_II	PALLD	ENSG00000129116	4	168497052	168928457
PALM	PALM:O75781:OID31515:v1	Paralemmin-1	OID31515	O75781	Oncology_II	PALM	ENSG00000099864	19	708935	748329
PALM2	PALM2:Q8IXS6:OID31096:v1	Paralemmin-2	OID31096	Q8IXS6	Neurology_II	PALM2AKAP2	ENSG00000157654	9	109498325	110172512
PALM3	PALM3:A6NDB9:OID30182:v1	Paralemmin-3	OID30182	A6NDB9	Cardiometabolic_II	PALM3	ENSG00000187867	19	14053363	14062076
[truncated: 960 more rows]

## Sheet: ST2
Supplementary Table 2. Association between plasma protein and incident of glaucoma.
	Full time			<10 years			>10 years
protein	HR_main [95%CI]	p_value_main	p_fdr_main	HR_short [95%CI]	p_value_short	p_fdr_short	HR_long [95%CI]	p_value_long	p_fdr_long
EDA2R	1.21 [1.16-1.25]	1.0229872185513814e-20	2.9871226781700336e-17	1.22 [1.15-1.30]	6.712333117049686e-10	1.9600012701785084e-06	1.12 [1.05-1.20]	0.0013567498885951	0.9995144291544372
ELN	1.14 [1.10-1.19]	2.8250664823556784e-11	4.1245970642392905e-08	1.16 [1.09-1.24]	6.549954652504156e-06	0.0062518962373936	1.09 [1.01-1.17]	0.0176347467509035	0.9995144291544372
GDF15	1.15 [1.10-1.19]	7.016925630313977e-11	6.829807613505606e-08	1.16 [1.08-1.23]	8.564241421087138e-06	0.0062518962373936	1.09 [1.02-1.17]	0.0126005331007623	0.9995144291544372
NEFL	1.14 [1.10-1.19]	1.2560128047533699e-10	9.1688934746996e-08	1.17 [1.09-1.24]	1.7905981361270457e-06	0.0026142732787454	1.08 [1.01-1.16]	0.0260893135050247	0.9995144291544372
SCARF2	1.13 [1.09-1.18]	2.483911591855332e-09	1.450604369643514e-06	1.12 [1.06-1.20]	0.0002432821133467	0.032290171407838	1.11 [1.03-1.18]	0.0043352523528596	0.9995144291544372
HAVCR1	1.12 [1.08-1.17]	7.031999711782401e-09	3.422239859734102e-06	1.13 [1.06-1.21]	9.041391845598266e-05	0.0187763091392081	1.08 [1.01-1.16]	0.026246785392991	0.9995144291544372
KLK4	1.13 [1.08-1.18]	1.0445929950896056e-08	4.357445065230926e-06	1.15 [1.08-1.22]	1.630348812287377e-05	0.0095212370637582	1.06 [0.99-1.14]	0.0724627286099201	0.9995144291544372
CXCL17	1.12 [1.08-1.17]	1.8355308902127825e-08	6.699687749276656e-06	1.14 [1.07-1.22]	8.61556348042663e-05	0.0187763091392081	1.07 [0.99-1.14]	0.0744799089149153	0.9995144291544372
PKD1	1.13 [1.08-1.18]	2.0692879809096932e-08	6.713689893618115e-06	1.13 [1.06-1.20]	0.0001797850482968	0.0281428728222339	1.09 [1.02-1.17]	0.0117178442964645	0.9995144291544372
CDCP1	1.12 [1.08-1.17]	4.3236438024927854e-08	1.2625039903278934e-05	1.13 [1.06-1.20]	0.0001831214327474	0.0281428728222339	1.09 [1.02-1.17]	0.011753320812381	0.9995144291544372
WNT9A	1.12 [1.07-1.16]	8.701338319963166e-08	2.253608551890128e-05	1.13 [1.07-1.21]	7.119218656572209e-05	0.0187763091392081	1.07 [1.00-1.14]	0.0614935683833414	0.9995144291544372
MCAM	1.12 [1.08-1.17]	9.261405007767649e-08	2.253608551890128e-05	1.11 [1.04-1.18]	0.0012313728674052	0.1027316792235246	1.10 [1.03-1.18]	0.006129874201983	0.9995144291544372
LMOD1	1.12 [1.07-1.16]	1.7803639641219892e-07	3.998971365566314e-05	1.14 [1.08-1.22]	2.358472166892519e-05	0.0114778978788769	1.05 [0.98-1.13]	0.1475699905250092	0.9995144291544372
PGF	1.11 [1.07-1.16]	3.122018429882591e-07	6.459219906767346e-05	1.11 [1.04-1.18]	0.0015319116762324	0.1097141077091616	1.08 [1.01-1.16]	0.0299886996884	0.9995144291544372
IL6	1.12 [1.07-1.17]	3.318092417859938e-07	6.459219906767346e-05	1.10 [1.04-1.17]	0.0022115394675365	0.137397771174611	1.09 [1.02-1.17]	0.0129306201999177	0.9995144291544372
MMP12	1.11 [1.07-1.16]	4.0478636265208185e-07	7.387351118400493e-05	1.14 [1.07-1.21]	4.714617931822298e-05	0.0172083554511513	1.05 [0.98-1.13]	0.1367467934309792	0.9995144291544372
TNFRSF11B	1.11 [1.06-1.15]	1.6291113683735345e-06	0.0002672132490003	1.12 [1.05-1.19]	0.0003080365475618	0.0391072486469784	1.07 [1.00-1.14]	0.0589178304961847	0.9995144291544372
CSPG4	1.11 [1.06-1.15]	1.6472049595910297e-06	0.0002672132490003	1.09 [1.02-1.16]	0.0074644610271322	0.263940354609833	1.10 [1.03-1.18]	0.0065577922329319	0.9995144291544372
NFASC	1.11 [1.06-1.16]	2.02706087529024e-06	0.0003115272503077	1.10 [1.03-1.17]	0.0027641726793287	0.163882115787458	1.09 [1.02-1.17]	0.0128377230218049	0.9995144291544372
SCARA5	1.11 [1.06-1.16]	2.2475713544286287e-06	0.0003281454177465	1.11 [1.04-1.18]	0.0010232034270474	0.0905380002114733	1.08 [1.01-1.16]	0.021300145859903	0.9995144291544372
HSPB6	1.10 [1.06-1.15]	3.4277431552442582e-06	0.0004675744930292	1.12 [1.05-1.19]	0.0005391650559177	0.0562272129742805	1.06 [0.99-1.13]	0.1136631144242155	0.9995144291544372
SUSD5	1.10 [1.06-1.15]	3.522821522823405e-06	0.0004675744930292	1.10 [1.03-1.17]	0.0033605469632608	0.1851471157117295	1.08 [1.01-1.16]	0.027049372906775	0.9995144291544372
RBFOX3	1.10 [1.05-1.14]	4.13244369430809e-06	0.0005246406777121	1.10 [1.03-1.17]	0.0037367275299375	0.1914253401301331	1.07 [1.00-1.15]	0.0482482118520364	0.9995144291544372
PALM2	1.10 [1.06-1.15]	5.674024995341549e-06	0.0006903397077665	1.12 [1.05-1.19]	0.0004760858959349	0.0534681083126962	1.05 [0.98-1.12]	0.1711332246100309	0.9995144291544372
DPT	1.10 [1.05-1.15]	1.1872595897684223e-05	0.0013867192008495	1.14 [1.07-1.21]	7.441904718056031e-05	0.0187763091392081	1.04 [0.97-1.12]	0.2391286403624163	0.9995144291544372
NRP1	1.10 [1.05-1.15]	1.4789283068273154e-05	0.0016609502522829	1.09 [1.02-1.16]	0.0064613134735054	0.2553379059411192	1.07 [1.00-1.15]	0.0392099705679862	0.9995144291544372
SEMA4C	1.10 [1.05-1.15]	1.5577786567047382e-05	0.0016847087694732	1.13 [1.06-1.20]	7.70703188881124e-05	0.0187763091392081	1.03 [0.96-1.10]	0.441534368719534	0.9995144291544372
TFF1	1.09 [1.05-1.14]	1.906757058451196e-05	0.0019884752180991	1.09 [1.03-1.16]	0.0048426625920079	0.2196233148541338	1.07 [1.00-1.15]	0.0428232520822629	0.9995144291544372
NRP2	1.10 [1.05-1.14]	2.189283861534666e-05	0.0022043823709245	1.10 [1.04-1.17]	0.0018769623558399	0.1304935733107795	1.06 [0.99-1.13]	0.1090985033927258	0.9995144291544372
SPON1	1.09 [1.05-1.14]	2.7745068083798625e-05	0.0026550546698658	1.10 [1.03-1.17]	0.0036185310910343	0.188680549746792	1.07 [1.00-1.14]	0.0605708662658959	0.9995144291544372
FSHB	1.09 [1.04-1.13]	2.8187224234876703e-05	0.0026550546698658	1.06 [1.00-1.14]	0.0682931934469981	0.6722807494420332	1.08 [1.00-1.16]	0.0380841100782907	0.9995144291544372
YAP1	1.09 [1.05-1.13]	3.2547491937656475e-05	0.0029699586393111	1.13 [1.06-1.20]	0.0002089632482016	0.0305086342374376	1.04 [0.97-1.11]	0.3240355891651406	0.9995144291544372
SCRG1	1.09 [1.05-1.14]	3.429629797949922e-05	0.0030347027303072	1.13 [1.06-1.21]	9.645364283839778e-05	0.0187763091392081	1.03 [0.96-1.10]	0.3761254730593762	0.9995144291544372
CGA	1.09 [1.04-1.13]	3.8696871784039e-05	0.0032317105913304	1.09 [1.02-1.16]	0.011692293533187	0.3353341143333379	1.04 [0.97-1.12]	0.2676346301666837	0.9995144291544372
EFEMP1	1.10 [1.05-1.14]	3.873625708786507e-05	0.0032317105913304	1.11 [1.04-1.18]	0.0009435414308578	0.0888755154227406	1.06 [0.99-1.14]	0.0923497200357693	0.9995144291544372
CD80	1.09 [1.04-1.13]	4.06890521096445e-05	0.0033003342266711	1.07 [1.01-1.14]	0.021751590324915	0.4240119135727495	1.08 [1.01-1.15]	0.0306839146484777	0.9995144291544372
ACTA2	1.02 [0.95-1.10]	0.5683471560845735	0.9334853650520546	1.14 [1.07-1.21]	4.172160325165881e-05	0.0172083554511513	1.06 [0.99-1.13]	0.1200048649271498	0.9995144291544372
LTBP2	1.09 [1.05-1.14]	4.301805646681939e-05	0.0033949385103543	1.09 [1.02-1.16]	0.0072429896478912	0.263940354609833	1.09 [1.01-1.16]	0.0182671061456851	0.9995144291544372
NT5C1A	1.09 [1.04-1.13]	4.498503876696217e-05	0.003401909536048	1.10 [1.04-1.18]	0.0019952526558935	0.1305241369952919	1.05 [0.98-1.12]	0.1907698883225954	0.9995144291544372
TFF2	1.09 [1.05-1.14]	4.54364629814631e-05	0.003401909536048	1.08 [1.02-1.15]	0.0140384646305971	0.3503616813790064	1.07 [1.00-1.15]	0.0386923972123397	0.9995144291544372
WFDC2	1.09 [1.04-1.13]	7.437120063735983e-05	0.0053636240886113	1.12 [1.05-1.19]	0.000621857430909	0.0626146102846387	1.04 [0.97-1.11]	0.2990188950228026	0.9995144291544372
CCL23	0.88 [0.82-0.94]	7.531116014831048e-05	0.0053636240886113	1.01 [0.95-1.08]	0.7246312783487592	0.9987908898300836	0.94 [0.88-1.01]	0.0793381974779268	0.9995144291544372
B3GNT7	1.11 [1.04-1.18]	0.0023221628129324	0.0498582015717838	1.13 [1.06-1.20]	8.197381317426338e-05	0.0187763091392081	1.07 [1.00-1.14]	0.0551607127350391	0.9995144291544372
TREM2	1.09 [1.04-1.13]	8.27612999819533e-05	0.0057167563560456	1.11 [1.04-1.18]	0.0013388168344258	0.1068209034773561	1.04 [0.97-1.11]	0.2608269654519645	0.9995144291544372
SMOC1	1.09 [1.04-1.13]	8.418511072259e-05	0.0057167563560456	1.10 [1.03-1.17]	0.0025146351089009	0.1529736357914726	1.05 [0.98-1.12]	0.1640211390692312	0.9995144291544372
PROK1	0.92 [0.88-0.96]	8.692280862542514e-05	0.0057685136633236	0.93 [0.87-0.99]	0.0218252750045188	0.4240119135727495	0.95 [0.89-1.03]	0.2023243180147446	0.9995144291544372
FLT3LG	1.09 [1.04-1.14]	9.01338871132282e-05	0.0058486877860139	1.10 [1.04-1.17]	0.0014780191647522	0.1097141077091616	1.05 [0.98-1.12]	0.1995944949074735	0.9995144291544372
GUCA2A	1.09 [1.04-1.14]	9.840251627393952e-05	0.006135748170254	1.13 [1.06-1.20]	0.0001220794403986	0.0209689391743562	1.02 [0.95-1.09]	0.6169207794731413	0.9995144291544372
CTHRC1	1.09 [1.04-1.13]	0.0001000949574248	0.006135748170254	1.08 [1.01-1.15]	0.0204377074579848	0.4143829710080132	1.08 [1.01-1.15]	0.0338052606794165	0.9995144291544372
IGFBP7	1.09 [1.04-1.13]	0.0001008616137576	0.006135748170254	1.09 [1.02-1.16]	0.0068544965240045	0.2633569717117525	1.06 [0.99-1.14]	0.0798704369701879	0.9995144291544372
CCN3	1.07 [1.00-1.15]	0.0429042476053733	0.2989985751973509	1.13 [1.06-1.20]	0.0001039751180814	0.0189754590498593	1.08 [1.01-1.15]	0.0350750578995366	0.9995144291544372
DTX3	1.08 [1.04-1.13]	0.0001060867702406	0.0063219054918888	1.12 [1.06-1.20]	0.0002281661631258	0.0317259617298742	1.02 [0.95-1.09]	0.5397745318976594	0.9995144291544372
MSR1	1.09 [1.04-1.13]	0.0001168249011381	0.0067684967945617	1.07 [1.01-1.14]	0.0341625715048971	0.4914025063758607	1.09 [1.02-1.17]	0.0116046320706668	0.9995144291544372
PAEP	0.93 [0.89-0.96]	0.0001182168960694	0.0067684967945617	0.92 [0.86-0.97]	0.0053102309937791	0.2314309627139575	0.97 [0.90-1.03]	0.3172998882061695	0.9995144291544372
F3	1.08 [1.04-1.13]	0.0001322114002297	0.0074138663255132	1.08 [1.01-1.15]	0.0150491270701496	0.3579886534311106	1.07 [1.00-1.15]	0.0429041027285409	0.9995144291544372
PLXNB2	1.09 [1.04-1.14]	0.0001345667517987	0.0074138663255132	1.07 [1.01-1.14]	0.0244998011990428	0.4443442205043791	1.08 [1.01-1.16]	0.0238829447361546	0.9995144291544372
GFRA1	1.09 [1.04-1.13]	0.0001383035578002	0.007478636829196	1.10 [1.03-1.17]	0.0033533596686448	0.1851471157117295	1.05 [0.98-1.12]	0.1702703631670394	0.9995144291544372
CD276	1.09 [1.04-1.14]	0.0001555638225901	0.0082303245524647	1.07 [1.01-1.14]	0.0275779997348833	0.46637438663214	1.08 [1.01-1.16]	0.0194675985121914	0.9995144291544372
CHRDL1	1.08 [1.04-1.13]	0.0001578418407322	0.0082303245524647	1.11 [1.04-1.18]	0.0015405063068752	0.1097141077091616	1.05 [0.98-1.12]	0.2040587575927874	0.9995144291544372
FAS	1.08 [1.04-1.13]	0.0001735216414097	0.0088891788230934	1.09 [1.03-1.16]	0.0058397261261833	0.2431878583708481	1.05 [0.98-1.13]	0.1527221640901727	0.9995144291544372
SOD3	1.08 [1.04-1.12]	0.0001898643598535	0.00955868846159	1.06 [1.00-1.13]	0.0673305337845029	0.6722807494420332	1.08 [1.01-1.16]	0.0229737685965941	0.9995144291544372
LECT2	1.08 [1.04-1.13]	0.0002372956780938	0.0116880366833057	1.12 [1.05-1.19]	0.0005320176639709	0.0562272129742805	1.04 [0.97-1.11]	0.3071736880709237	0.9995144291544372
PIK3IP1	1.08 [1.04-1.13]	0.0002401651373282	0.0116880366833057	1.09 [1.02-1.16]	0.0079888509344649	0.2767434654271597	1.05 [0.99-1.13]	0.1238656447928954	0.9995144291544372
EPHA2	1.08 [1.04-1.13]	0.0002458720809853	0.0117696143684766	1.08 [1.02-1.15]	0.0128543009563279	0.337750875841803	1.07 [1.00-1.14]	0.05916439359152	0.9995144291544372
GIP	1.08 [1.04-1.13]	0.000253054096524	0.0119180316427432	1.08 [1.02-1.15]	0.0110095088024828	0.3353341143333379	1.06 [0.99-1.14]	0.0856315505834958	0.9995144291544372
LRP1	1.08 [1.04-1.13]	0.0002621399833985	0.0119827864755789	1.08 [1.02-1.15]	0.0134918005377511	0.3409805122212124	1.06 [0.99-1.13]	0.1155411163245756	0.9995144291544372
OGN	1.08 [1.04-1.13]	0.0002626364159031	0.0119827864755789	1.12 [1.05-1.19]	0.0004228538441747	0.0493893289996139	1.03 [0.96-1.11]	0.3493863336428124	0.9995144291544372
JAM2	1.08 [1.04-1.12]	0.0003091169998058	0.0137443522573889	1.08 [1.02-1.15]	0.0131861643308101	0.337750875841803	1.06 [0.99-1.13]	0.1085066976763189	0.9995144291544372
IGFBP4	1.08 [1.04-1.12]	0.0003106600167766	0.0137443522573889	1.10 [1.03-1.17]	0.0035872010912301	0.188680549746792	1.05 [0.98-1.12]	0.2069265343207958	0.9995144291544372
IGSF3	1.08 [1.04-1.13]	0.0003264985389589	0.0141133989583551	1.07 [1.00-1.14]	0.0357634167500664	0.4995189875596177	1.07 [1.00-1.15]	0.0496297708270911	0.9995144291544372
EDN1	1.08 [1.04-1.13]	0.0003286681949206	0.0141133989583551	1.11 [1.04-1.18]	0.0014205780510813	0.109160208135723	1.03 [0.96-1.10]	0.3642689491909072	0.9995144291544372
CCDC80	1.05 [0.98-1.12]	0.1899422306748492	0.6308004004721318	1.12 [1.05-1.19]	0.000343450378362	0.041786462700714	1.07 [1.00-1.15]	0.040858129470761	0.9995144291544372
NCS1	1.08 [1.03-1.12]	0.0003659814694404	0.0154879114603763	1.09 [1.02-1.16]	0.006599497059467	0.2569404188485826	1.05 [0.98-1.12]	0.1952543364866523	0.9995144291544372
FABP3	1.07 [1.03-1.12]	0.0003914005313339	0.0161093859410858	1.10 [1.04-1.18]	0.0020115021112288	0.1305241369952919	1.03 [0.96-1.11]	0.3625731872838468	0.9995144291544372
PLA2G10	1.08 [1.03-1.13]	0.0003917008225401	0.0161093859410858	1.07 [1.01-1.14]	0.0327771916469287	0.4809517568293061	1.07 [0.99-1.14]	0.069543146110802	0.9995144291544372
CD248	1.08 [1.03-1.13]	0.0004533180402252	0.0183845649646886	1.08 [1.01-1.15]	0.0170828599325008	0.3750522631797181	1.07 [1.00-1.14]	0.0648198119707958	0.9995144291544372
HGF	1.08 [1.03-1.12]	0.000466088533908	0.0186435413563199	1.07 [1.00-1.14]	0.044579548886625	0.578543478884201	1.06 [0.99-1.14]	0.0919079871611726	0.9995144291544372
TIMP1	1.08 [1.03-1.12]	0.0005109210085999	0.0201606668258338	1.09 [1.03-1.16]	0.0047134435036689	0.2196233148541338	1.04 [0.97-1.11]	0.2993046692726127	0.9995144291544372
TNFSF13	1.08 [1.03-1.12]	0.0005247031268813	0.0204284417399119	1.09 [1.02-1.16]	0.0073921644742475	0.263940354609833	1.05 [0.98-1.12]	0.1609915300560322	0.9995144291544372
MERTK	1.08 [1.03-1.12]	0.0005369965051114	0.020631970985859	1.08 [1.02-1.15]	0.0131310661421219	0.337750875841803	1.05 [0.98-1.13]	0.1318543547290339	0.9995144291544372
TGFBR2	1.08 [1.03-1.12]	0.0006127316213154	0.0230462822445187	1.07 [1.01-1.14]	0.0297636987002723	0.4732896496482173	1.07 [1.00-1.14]	0.0600109433071037	0.9995144291544372
PRCP	1.08 [1.03-1.12]	0.0006156198681755	0.0230462822445187	1.07 [1.00-1.14]	0.0401400239003903	0.5376553660052288	1.06 [0.99-1.14]	0.0927670382059257	0.9995144291544372
CTSD	1.07 [1.03-1.12]	0.0006392773194248	0.0236289844648153	1.06 [1.00-1.13]	0.054086008228862	0.6219089109506147	1.07 [1.00-1.14]	0.0671359780822294	0.9995144291544372
GFAP	1.08 [1.03-1.12]	0.0006532315274777	0.0237653041824852	1.08 [1.02-1.15]	0.0101001321873882	0.3205694129040631	1.06 [0.99-1.14]	0.0726711599827362	0.9995144291544372
MYL3	1.07 [1.03-1.11]	0.0006592430269799	0.0237653041824852	1.08 [1.01-1.15]	0.0152022578854307	0.3579886534311106	1.05 [0.98-1.12]	0.2007961412729654	0.9995144291544372
LTBP3	1.08 [1.03-1.12]	0.00066857064335	0.0238076375436829	1.05 [0.99-1.12]	0.115190337316502	0.7858780022527706	1.08 [1.01-1.15]	0.0343625959698812	0.9995144291544372
CDHR2	1.07 [1.03-1.12]	0.0007449652369018	0.0262084155632922	1.05 [0.98-1.12]	0.1810902518604787	0.8699022214606823	1.08 [1.00-1.16]	0.0371242873390946	0.9995144291544372
TNFRSF10B	1.08 [1.03-1.12]	0.0008292040449521	0.0281383739478109	1.11 [1.05-1.19]	0.0007802920241499	0.0759484236839245	1.02 [0.96-1.10]	0.4995935405276321	0.9995144291544372
DCBLD2	1.08 [1.03-1.13]	0.0007912726132571	0.0275061432227468	1.08 [1.01-1.15]	0.0151770307649058	0.3579886534311106	1.06 [0.99-1.13]	0.0967783018288767	0.9995144291544372
SIGLEC7	1.07 [1.03-1.12]	0.0008234635452026	0.0281383739478109	1.06 [0.99-1.12]	0.0774569490601342	0.7022922530882766	1.07 [1.00-1.15]	0.0498447196136532	0.9995144291544372
PSAP	1.07 [1.03-1.12]	0.0008418304179273	0.0281383739478109	1.08 [1.01-1.15]	0.0158055634774769	0.3605644168299421	1.05 [0.98-1.12]	0.2023409362080351	0.9995144291544372
VWA1	1.07 [1.03-1.12]	0.000848005790208	0.0281383739478109	1.07 [1.00-1.14]	0.0386992429585163	0.5258607365949015	1.05 [0.98-1.12]	0.1685296918020891	0.9995144291544372
NPL	1.07 [1.03-1.11]	0.0009073214196938	0.0297682982641111	1.07 [1.01-1.14]	0.0287516662259131	0.4664159187759241	1.05 [0.98-1.13]	0.1381001526115462	0.9995144291544372
CXCL16	1.07 [1.03-1.12]	0.0009184907155236	0.0297999209925434	1.06 [0.99-1.12]	0.084137161821742	0.7088797011088951	1.08 [1.01-1.15]	0.0340327278094538	0.9995144291544372
AGR3	1.11 [1.04-1.19]	0.0009355901773079	0.0300114771811254	1.06 [0.99-1.12]	0.0765882846754605	0.7022922530882766	1.07 [1.00-1.15]	0.0483328585093507	0.9995144291544372
HEG1	1.07 [1.03-1.12]	0.0009560799825589	0.0300114771811254	1.08 [1.02-1.15]	0.0100072441393812	0.3205694129040631	1.03 [0.97-1.11]	0.3239741757138199	0.9995144291544372
APOF	0.90 [0.84-0.96]	0.0009582524843308	0.0300114771811254	0.99 [0.93-1.06]	0.8500777900830153	0.9987908898300836	0.96 [0.89-1.03]	0.2093398549099484	0.9995144291544372
FGL1	1.07 [1.03-1.12]	0.0009724097167693	0.0300114771811254	1.06 [1.00-1.13]	0.0517629347678376	0.6119342895631009	1.06 [0.99-1.13]	0.114419766520323	0.9995144291544372
ITGB5	1.07 [1.03-1.12]	0.000976400798701	0.0300114771811254	1.07 [1.01-1.14]	0.0254900745806464	0.4594507270091829	1.05 [0.98-1.12]	0.1579491723745444	0.9995144291544372
COLEC12	1.07 [1.02-1.11]	0.0023765865365756	0.0502871933826141	1.11 [1.04-1.18]	0.0009791936466592	0.0893514202576577	1.02 [0.95-1.09]	0.6249407719894134	0.9995144291544372
COL2A1	1.07 [1.03-1.12]	0.0009989088217382	0.0303834766612035	1.07 [1.01-1.14]	0.0321415988682135	0.4809517568293061	1.04 [0.97-1.11]	0.3143017854023283	0.9995144291544372
SORCS2	1.07 [1.03-1.12]	0.0011002857322906	0.0331220034875108	1.10 [1.03-1.17]	0.003612240624734	0.188680549746792	1.03 [0.96-1.10]	0.384890814093675	0.9995144291544372
CD302	1.07 [1.03-1.12]	0.0011347140644184	0.0335747589684922	1.09 [1.03-1.16]	0.0061178911762764	0.2481144754823246	1.04 [0.97-1.11]	0.2937310974803705	0.9995144291544372
PLAT	1.07 [1.03-1.11]	0.0011383223074934	0.0335747589684922	1.08 [1.01-1.15]	0.0168686816472345	0.3731556849236736	1.04 [0.97-1.12]	0.239449424071151	0.9995144291544372
DSC2	1.07 [1.03-1.12]	0.0011574207169405	0.0337966849346626	1.08 [1.01-1.15]	0.0173825349262947	0.3787835969013481	1.05 [0.98-1.12]	0.1684644847093977	0.9995144291544372
CD46	1.07 [1.03-1.12]	0.0011837899696738	0.0342244228856187	1.08 [1.01-1.14]	0.0179549878242995	0.3818025132187169	1.04 [0.97-1.11]	0.2481732561168064	0.9995144291544372
ADAMTS16	1.02 [0.95-1.09]	0.5997461978874483	0.9334853650520546	1.11 [1.04-1.18]	0.0011922784892109	0.1023956820145862	1.04 [0.97-1.12]	0.2344530303128493	0.9995144291544372
CDH2	1.07 [1.03-1.12]	0.0012085810572453	0.0343827620488265	1.08 [1.02-1.15]	0.0135458011704317	0.3409805122212124	1.05 [0.98-1.12]	0.1873575601285307	0.9995144291544372
ERBB4	1.07 [1.03-1.12]	0.0012231741378751	0.0343827620488265	1.06 [1.00-1.13]	0.0695805081240603	0.6722807494420332	1.07 [1.00-1.14]	0.0598967864287643	0.9995144291544372
DPP4	1.08 [1.03-1.13]	0.0012245915250267	0.0343827620488265	1.07 [1.00-1.13]	0.03989998300468	0.5369029971136673	1.05 [0.98-1.13]	0.1406970031339494	0.9995144291544372
FUT3_FUT5	1.07 [1.03-1.12]	0.0013022935225744	0.0360575826160912	1.07 [1.01-1.14]	0.0231465038686614	0.4303554167226489	1.05 [0.98-1.12]	0.1902841051802083	0.9995144291544372
HAVCR2	1.07 [1.03-1.12]	0.0013089396429129	0.0360575826160912	1.06 [1.00-1.13]	0.0714058119202079	0.6787370278136218	1.07 [1.00-1.15]	0.0481354825636717	0.9995144291544372
NPC2	1.07 [1.03-1.12]	0.001773080536835	0.0420926436386845	1.11 [1.04-1.18]	0.0013535525440623	0.1068209034773561	1.02 [0.95-1.09]	0.6213826548333643	0.9995144291544372
PTN	1.07 [1.03-1.12]	0.0013673423755641	0.036862383638413	1.09 [1.02-1.16]	0.0080558885483933	0.2767434654271597	1.04 [0.97-1.12]	0.2185129602609659	0.9995144291544372
GALNT10	1.07 [1.03-1.11]	0.0013682396403605	0.036862383638413	1.06 [0.99-1.12]	0.0741837246468613	0.6887729691565306	1.06 [0.99-1.13]	0.1012257442382087	0.9995144291544372
ST6GAL1	1.07 [1.03-1.12]	0.0013883868767633	0.036862383638413	1.09 [1.03-1.16]	0.0046389516102938	0.2196233148541338	1.03 [0.96-1.10]	0.428597073488537	0.9995144291544372
OPTC	1.07 [1.03-1.12]	0.0014058025912384	0.036862383638413	1.08 [1.01-1.15]	0.0181546813636237	0.3818025132187169	1.04 [0.97-1.12]	0.2376243689689663	0.9995144291544372
FCRLB	1.07 [1.03-1.12]	0.0014198539273595	0.036862383638413	1.09 [1.02-1.15]	0.0082237711913381	0.2790538978129602	1.02 [0.96-1.10]	0.4871708224550881	0.9995144291544372
CLSTN2	1.07 [1.03-1.11]	0.0014223455106497	0.036862383638413	1.06 [1.00-1.12]	0.0698666313654522	0.6722807494420332	1.06 [0.99-1.13]	0.1124605483028153	0.9995144291544372
DDAH1	1.07 [1.03-1.12]	0.001429121427713	0.036862383638413	1.08 [1.01-1.15]	0.0161297465156269	0.362298921735621	1.03 [0.97-1.11]	0.3256058299599922	0.9995144291544372
MYBPC1	1.07 [1.03-1.11]	0.0014391478543764	0.036862383638413	1.08 [1.01-1.14]	0.0226472647538128	0.42941566935801	1.05 [0.98-1.12]	0.1919995407721802	0.9995144291544372
PTPRB	1.07 [1.03-1.12]	0.0015443623192698	0.0390042567647932	1.06 [1.00-1.13]	0.0715928097830806	0.6787370278136218	1.05 [0.98-1.13]	0.128515142038452	0.9995144291544372
LGALS4	1.07 [1.03-1.11]	0.0015511995404827	0.0390042567647932	1.08 [1.01-1.15]	0.0151310024615442	0.3579886534311106	1.05 [0.98-1.12]	0.2026623735166643	0.9995144291544372
RSPO3	1.07 [1.03-1.11]	0.0015755638104959	0.0390042567647932	1.08 [1.02-1.15]	0.01090333482656	0.3353341143333379	1.05 [0.98-1.12]	0.1883979357143841	0.9995144291544372
LTA4H	1.07 [1.03-1.12]	0.0015761994172074	0.0390042567647932	1.06 [1.00-1.13]	0.056282803128851	0.628824538601762	1.06 [0.99-1.14]	0.0848204473269198	0.9995144291544372
GPNMB	1.07 [1.03-1.12]	0.0015995382374055	0.0392491735565047	1.07 [1.01-1.14]	0.020577236574028	0.4143829710080132	1.04 [0.97-1.12]	0.2224195444541914	0.9995144291544372
LMNB2	1.07 [1.02-1.11]	0.0017306123558403	0.0420926436386845	1.06 [1.00-1.13]	0.0564219277786512	0.628824538601762	1.06 [0.99-1.14]	0.0787722344675916	0.9995144291544372
ITGB1	1.07 [1.03-1.12]	0.0017463762525394	0.0420926436386845	1.06 [1.00-1.13]	0.0591970497898112	0.6473984471395088	1.06 [0.99-1.13]	0.0964660466631091	0.9995144291544372
VEGFA	1.07 [1.03-1.12]	0.0017712246808352	0.0420926436386845	1.09 [1.02-1.16]	0.0074999670580801	0.263940354609833	1.02 [0.96-1.10]	0.4881300609826688	0.9995144291544372
MAN1A2	1.07 [1.03-1.12]	0.0018274321687768	0.0427524229837441	1.08 [1.01-1.14]	0.0194362954006551	0.4053855897850931	1.05 [0.98-1.12]	0.1791982677139328	0.9995144291544372
SNCG	1.07 [1.03-1.12]	0.0018301550934822	0.0427524229837441	1.10 [1.03-1.17]	0.0028062006127989	0.163882115787458	1.03 [0.96-1.10]	0.4603313146957812	0.9995144291544372
SCARB2	1.07 [1.03-1.12]	0.0018909150196101	0.043821205216361	1.08 [1.01-1.15]	0.0163277144505921	0.3639460014941161	1.06 [0.99-1.13]	0.1126291251353298	0.9995144291544372
THSD1	1.07 [1.02-1.12]	0.0019492339602519	0.0448026099217439	1.05 [0.99-1.12]	0.1107145743957029	0.7704287780206284	1.05 [0.98-1.13]	0.1381637366199795	0.9995144291544372
NTRK2	1.07 [1.02-1.11]	0.001964663338145	0.0448026099217439	1.04 [0.98-1.11]	0.1977244617191028	0.8988874434308954	1.08 [1.01-1.16]	0.0231874747092461	0.9995144291544372
NTRK3	1.07 [1.02-1.12]	0.0019792933835291	0.0448026099217439	1.05 [0.99-1.12]	0.128561480935155	0.8086215457747944	1.07 [1.00-1.15]	0.0478861275867494	0.9995144291544372
AGR2	1.04 [0.98-1.11]	0.2325185213561439	0.6935179595096427	1.10 [1.04-1.17]	0.0019889542638116	0.1305241369952919	0.99 [0.93-1.06]	0.8598036714937087	0.9995144291544372
CTSO	1.07 [1.02-1.11]	0.0020110887156261	0.0451721465356016	1.07 [1.00-1.14]	0.0345907810034891	0.4951229437754322	1.04 [0.97-1.11]	0.2761355201880492	0.9995144291544372
OSMR	1.07 [1.02-1.12]	0.0020785355820034	0.0463307167896941	1.07 [1.01-1.14]	0.0264430291774859	0.46637438663214	1.04 [0.97-1.12]	0.2215348496434619	0.9995144291544372
AOC3	1.09 [1.02-1.16]	0.0115718490292545	0.1445168336058643	1.10 [1.04-1.17]	0.0020833132499156	0.1322451019511655	1.08 [1.01-1.16]	0.0201239155683771	0.9995144291544372
GM2A	1.07 [1.02-1.11]	0.0021997942334008	0.0483490047616319	1.09 [1.03-1.16]	0.0059131294329898	0.2431878583708481	1.03 [0.96-1.10]	0.432533884333407	0.9995144291544372
EDIL3	1.07 [1.02-1.11]	0.0022110551444278	0.0483490047616319	1.07 [1.01-1.14]	0.0311124892519533	0.4772515286389512	1.04 [0.97-1.12]	0.2490838456813673	0.9995144291544372
DRAXIN	1.07 [1.02-1.11]	0.0022187556979653	0.0483490047616319	1.05 [0.99-1.11]	0.1329226055054185	0.8086215457747944	1.07 [1.00-1.15]	0.0504432320500288	0.9995144291544372
ENPP7	1.07 [1.02-1.11]	0.0022506399731131	0.0486805090480759	1.06 [0.99-1.12]	0.0798178154456344	0.7041329942636032	1.05 [0.98-1.12]	0.150184352524123	0.9995144291544372
CRIP2	1.07 [1.02-1.11]	0.0023662460231372	0.0502871933826141	1.10 [1.03-1.17]	0.003170212174308	0.1815101872348919	1.02 [0.95-1.09]	0.6404752155847577	0.9995144291544372
CRELD1	1.07 [1.02-1.11]	0.0024482607686063	0.0514310895275568	1.06 [1.00-1.13]	0.0660318671134074	0.6722807494420332	1.05 [0.99-1.13]	0.1243190908720872	0.9995144291544372
PAM	1.07 [1.02-1.11]	0.0025474829439719	0.0531332156885567	1.07 [1.01-1.14]	0.0270964202743262	0.46637438663214	1.04 [0.97-1.11]	0.2587805864239033	0.9995144291544372
PODXL2	0.94 [0.90-0.98]	0.0026518963256409	0.0549187040487335	0.94 [0.88-1.00]	0.0419670453485136	0.5526051379982563	0.96 [0.90-1.03]	0.2163385578764657	0.9995144291544372
EGFL7	1.07 [1.02-1.12]	0.002685678133485	0.0551236683290564	1.06 [1.00-1.13]	0.0647463573414307	0.6722807494420332	1.06 [0.99-1.13]	0.098030976216098	0.9995144291544372
COCH	1.07 [1.02-1.11]	0.0026995495106353	0.0551236683290564	1.09 [1.03-1.16]	0.0038982198772046	0.1962552076109938	1.01 [0.94-1.08]	0.758568649747249	0.9995144291544372
CTSH	1.07 [1.02-1.11]	0.0029027486304397	0.058861291672805	1.08 [1.02-1.15]	0.0122879281622147	0.3353341143333379	1.03 [0.96-1.10]	0.3979275101705207	0.9995144291544372
PTH1R	1.07 [1.02-1.11]	0.002937299560955	0.059001337829222	1.06 [1.00-1.12]	0.0679906489906469	0.6722807494420332	1.05 [0.98-1.12]	0.1631426678413908	0.9995144291544372
ERBB2	1.06 [1.02-1.11]	0.0029500668914611	0.059001337829222	1.04 [0.98-1.11]	0.2023664660948935	0.908823010208818	1.06 [0.99-1.13]	0.0960203034533106	0.9995144291544372
CCL2	0.91 [0.85-0.97]	0.0030702811406904	0.060987897488544	1.00 [0.94-1.07]	0.9477884495502092	0.9987908898300836	0.98 [0.92-1.05]	0.6127477223205382	0.9995144291544372
IGFBPL1	1.07 [1.02-1.11]	0.0031925147983432	0.062909122501079	1.08 [1.02-1.15]	0.011579044378786	0.3353341143333379	1.04 [0.97-1.11]	0.2670835630389657	0.9995144291544372
CLUL1	1.07 [1.02-1.11]	0.0032100887851578	0.062909122501079	1.06 [1.00-1.13]	0.0551059297548631	0.6261062835961109	1.04 [0.97-1.11]	0.2873181191173648	0.9995144291544372
VCAN	1.07 [1.02-1.12]	0.0032376806079521	0.0630268491681342	1.05 [0.99-1.11]	0.13203065664038	0.8086215457747944	1.07 [1.00-1.14]	0.0531751114890425	0.9995144291544372
BMP4	1.10 [1.03-1.17]	0.003286281030361	0.0635492755540007	1.06 [1.00-1.13]	0.0501815240695966	0.6119342895631009	1.06 [0.99-1.13]	0.0972926217973816	0.9995144291544372
COMP	1.07 [1.02-1.11]	0.0033872367606893	0.0643671378518027	1.07 [1.01-1.14]	0.0282550326842511	0.46637438663214	1.05 [0.98-1.12]	0.1791984490243426	0.9995144291544372
SNED1	1.07 [1.02-1.11]	0.0033928496839395	0.0643671378518027	1.06 [1.00-1.13]	0.0617856580675814	0.6600042241921819	1.05 [0.98-1.13]	0.1460115008035773	0.9995144291544372
L1CAM	1.07 [1.02-1.11]	0.0034007579671208	0.0643671378518027	1.05 [0.99-1.12]	0.0883322104605693	0.7194619007950809	1.06 [0.99-1.13]	0.0963430326667967	0.9995144291544372
TNFRSF1A	1.06 [1.02-1.11]	0.0034381799243875	0.0643671378518027	1.07 [1.01-1.14]	0.0271157622513951	0.46637438663214	1.04 [0.97-1.12]	0.2338099343708836	0.9995144291544372
TNFRSF19	1.06 [1.02-1.11]	0.0034387922961922	0.0643671378518027	1.08 [1.01-1.15]	0.0181748456634937	0.3818025132187169	1.04 [0.97-1.12]	0.2229955884369049	0.9995144291544372
SUSD2	1.07 [1.02-1.11]	0.0034828281482851	0.064441349520785	1.08 [1.02-1.15]	0.0114017349730364	0.3353341143333379	1.03 [0.96-1.10]	0.4751628141012924	0.9995144291544372
NOTCH3	1.07 [1.02-1.11]	0.0034868949398233	0.064441349520785	1.05 [0.99-1.12]	0.0923527484336581	0.7194619007950809	1.07 [1.00-1.15]	0.0496197988750132	0.9995144291544372
TNFRSF10A	1.07 [1.02-1.11]	0.0035176993265545	0.0646017737958436	1.08 [1.01-1.15]	0.0156238793325862	0.3605644168299421	1.04 [0.98-1.12]	0.2145418610481108	0.9995144291544372
FGF5	1.07 [1.02-1.11]	0.0037094840718959	0.0676980843121001	1.07 [1.01-1.14]	0.0273860920304408	0.46637438663214	1.05 [0.98-1.12]	0.1901915798749114	0.9995144291544372
CNTN4	1.06 [1.02-1.11]	0.0037644145975319	0.0680491152652694	1.05 [0.99-1.11]	0.130477880636869	0.8086215457747944	1.06 [0.99-1.13]	0.0970804493901788	0.9995144291544372
SLC39A14	1.06 [1.02-1.11]	0.0037753276277307	0.0680491152652694	1.08 [1.02-1.15]	0.0103314162225848	0.324384251289762	1.01 [0.95-1.08]	0.7250165573931553	0.9995144291544372
CHCHD10	1.06 [1.02-1.11]	0.0038694973888432	0.0692124313784051	1.08 [1.01-1.15]	0.0176156506575511	0.3810199994077741	1.03 [0.96-1.10]	0.3974013555525055	0.9995144291544372
ROR1	1.06 [1.02-1.11]	0.0038872735431707	0.0692124313784051	1.05 [0.98-1.11]	0.1483728208248096	0.8331704554008541	1.07 [1.00-1.14]	0.0521634269819291	0.9995144291544372
ENAH	1.07 [1.02-1.11]	0.0039295564124734	0.0695412407540747	1.05 [0.99-1.12]	0.0914264685868107	0.7194619007950809	1.06 [0.99-1.13]	0.1127503398574718	0.9995144291544372
LACRT	0.94 [0.90-0.98]	0.004021675061852	0.0707427179554689	0.95 [0.89-1.01]	0.0845779880475307	0.7088797011088951	0.96 [0.89-1.02]	0.1847450431440474	0.9995144291544372
LAYN	1.06 [1.02-1.11]	0.0040571154499406	0.0709387851127338	1.07 [1.00-1.14]	0.0360176315477363	0.4995189875596177	1.05 [0.98-1.12]	0.1788638467939825	0.9995144291544372
CTSF	1.06 [1.02-1.11]	0.0040825811627529	0.0709591487811813	1.08 [1.01-1.15]	0.0160809342231516	0.362298921735621	1.03 [0.96-1.10]	0.4177886747864836	0.9995144291544372
LRG1	1.06 [1.02-1.11]	0.0041469656240101	0.0716517137402928	1.06 [1.00-1.13]	0.0611270084512315	0.6562164142558675	1.04 [0.97-1.12]	0.2300043017165415	0.9995144291544372
TREH	1.06 [1.02-1.11]	0.0041814572387829	0.0718174247342544	1.06 [1.00-1.13]	0.0525011365650999	0.6174489671018291	1.04 [0.97-1.11]	0.3047702928257556	0.9995144291544372
MUC2	1.06 [1.02-1.11]	0.0042057464484786	0.0718174247342544	1.07 [1.01-1.14]	0.0281472596121805	0.46637438663214	1.03 [0.96-1.10]	0.3668849694056384	0.9995144291544372
PLAUR	1.06 [1.02-1.11]	0.0042563635806075	0.0722591956707785	1.08 [1.01-1.15]	0.0219382073068666	0.4240119135727495	1.03 [0.97-1.11]	0.3445100062932473	0.9995144291544372
TCN2	1.07 [1.02-1.11]	0.0043765866493662	0.0738532882129341	1.07 [1.01-1.14]	0.0220718530352938	0.4240119135727495	1.03 [0.96-1.10]	0.359499740131993	0.9995144291544372
DKK3	1.06 [1.02-1.11]	0.0044098892911681	0.0738532882129341	1.06 [1.00-1.13]	0.0692209078096043	0.6722807494420332	1.06 [0.99-1.14]	0.08614238882745	0.9995144291544372
CRYBB2	1.06 [1.01-1.10]	0.0126418991780311	0.1502598487865108	1.09 [1.03-1.16]	0.0044230502119027	0.2189035020128129	1.00 [0.93-1.07]	0.9521428125544186	0.9995144291544372
FAM20A	1.06 [1.02-1.11]	0.0044261388483779	0.0738532882129341	1.08 [1.02-1.15]	0.0122543557145073	0.3353341143333379	1.03 [0.96-1.10]	0.4312224398841291	0.9995144291544372
ROBO2	1.06 [1.02-1.11]	0.0045020351188527	0.0746928553809652	1.06 [1.00-1.13]	0.0703450825769278	0.6734676758184565	1.05 [0.98-1.12]	0.1876186951101712	0.9995144291544372
REG3A	1.06 [1.02-1.11]	0.0047019046474377	0.0775681444662038	1.07 [1.01-1.14]	0.0316976891308839	0.4809517568293061	1.04 [0.98-1.12]	0.2088434284139781	0.9995144291544372
PCDH9	1.06 [1.01-1.10]	0.0111478997235413	0.1421478916713563	1.09 [1.03-1.16]	0.0047576231561931	0.2196233148541338	1.00 [0.93-1.07]	0.9981360579271918	0.9995997217610534
CST3	1.06 [1.01-1.10]	0.0132402768075184	0.156524729870258	1.09 [1.03-1.16]	0.0047873295522052	0.2196233148541338	1.01 [0.94-1.08]	0.7766688433209799	0.9995144291544372
COL6A3	1.06 [1.01-1.10]	0.0145629348101909	0.162304464296784	1.09 [1.03-1.16]	0.0048888751594242	0.2196233148541338	1.01 [0.94-1.08]	0.854780231815838	0.9995144291544372
PSG1	1.06 [1.02-1.11]	0.0050047191683906	0.0820998874814637	1.07 [1.01-1.14]	0.0240094500690548	0.4409282654191199	1.04 [0.97-1.11]	0.2500959633425605	0.9995144291544372
ECHDC3	1.06 [1.02-1.11]	0.0051140704291168	0.0831806489795801	1.05 [0.99-1.11]	0.1316607687256477	0.8086215457747944	1.05 [0.98-1.12]	0.1973093347984072	0.9995144291544372
LILRB1	1.06 [1.02-1.11]	0.0051275742521659	0.0831806489795801	1.06 [1.00-1.13]	0.0450941079461992	0.5826318371809817	1.04 [0.97-1.11]	0.2423843998903815	0.9995144291544372
HYAL1	1.06 [1.02-1.10]	0.0051774557596212	0.0835258056248282	1.07 [1.01-1.14]	0.0303562348630808	0.4732896496482173	1.03 [0.97-1.11]	0.3439508080944281	0.9995144291544372
ADM	1.00 [0.93-1.07]	0.9317135038217034	0.991835009536775	1.09 [1.03-1.16]	0.0052938420901222	0.2314309627139575	1.04 [0.97-1.12]	0.2461493737712965	0.9995144291544372
MEPE	0.94 [0.91-0.98]	0.0053257199236342	0.0852050675813021	0.97 [0.91-1.03]	0.2914948096059345	0.9987908898300836	0.94 [0.87-1.00]	0.0535015572430433	0.9995144291544372
WFIKKN1	0.94 [0.90-0.98]	0.0053399066326638	0.0852050675813021	0.95 [0.89-1.01]	0.0738835806889017	0.6887729691565306	0.96 [0.90-1.03]	0.2753857032602725	0.9995144291544372
GAD2	0.94 [0.91-0.98]	0.0054339699961471	0.0862218173452896	0.95 [0.89-1.01]	0.1020724363267036	0.7546502625954267	0.96 [0.90-1.03]	0.2793315508966892	0.9995144291544372
LILRB5	1.06 [1.02-1.11]	0.0054626836331776	0.0862218173452896	1.05 [0.99-1.12]	0.0957651768670092	0.7225692931567622	1.05 [0.98-1.12]	0.1723119578237602	0.9995144291544372
CD14	1.09 [1.03-1.16]	0.0063249465526442	0.0961918954881305	1.09 [1.03-1.16]	0.0055071787247918	0.2364847334763558	1.06 [0.99-1.14]	0.0828105856677693	0.9995144291544372
ARID4B	0.92 [0.86-0.97]	0.0056432226299507	0.0885925273089034	0.93 [0.87-0.99]	0.0177914173004428	0.3818025132187169	0.99 [0.93-1.06]	0.8473981962479212	0.9995144291544372
LAG3	1.06 [1.02-1.11]	0.0057736082091932	0.0900775892517616	1.08 [1.02-1.15]	0.0112751694850663	0.3353341143333379	1.03 [0.96-1.10]	0.4603828852002037	0.9995144291544372
LBP	1.06 [1.02-1.11]	0.0057995160203189	0.0900775892517616	1.06 [1.00-1.13]	0.0503466077946064	0.6119342895631009	1.04 [0.97-1.11]	0.2518782566100713	0.9995144291544372
CCN5	1.00 [0.93-1.07]	0.9650342717099222	0.997067890277985	1.09 [1.03-1.16]	0.00589107053054	0.2431878583708481	1.00 [0.93-1.07]	0.9773782925780132	0.9995144291544372
MFAP4	1.06 [1.02-1.11]	0.0059489278194096	0.0919093610194499	1.05 [0.99-1.11]	0.1341741274173061	0.8086215457747944	1.07 [1.00-1.14]	0.0618870875137003	0.9995144291544372
CTSV	0.94 [0.90-0.98]	0.0060223239268552	0.0925536098232483	0.93 [0.87-0.98]	0.0146454652100865	0.3579886534311106	0.96 [0.90-1.03]	0.3003673700406668	0.9995144291544372
GGT1	1.06 [1.02-1.11]	0.0060727638231485	0.0928401589716943	1.07 [1.00-1.14]	0.035543811267477	0.4995189875596177	1.03 [0.96-1.10]	0.4649535114460034	0.9995144291544372
RECK	1.06 [1.02-1.11]	0.0063702077316894	0.0963782724172696	1.05 [0.98-1.11]	0.142262610459265	0.8258963299764235	1.05 [0.98-1.12]	0.1659969365273335	0.9995144291544372
OBP2B	0.94 [0.90-0.98]	0.0064114655563008	0.0965024712597852	0.97 [0.91-1.04]	0.4121388901373217	0.9987908898300836	0.93 [0.87-1.00]	0.0370731938492861	0.9995144291544372
CA9	1.06 [0.99-1.12]	0.0886902330277136	0.4415056196570087	1.03 [0.97-1.09]	0.4120089810966222	0.9987908898300836	1.10 [1.03-1.17]	0.0064262809881831	0.9995144291544372
OCLN	1.06 [1.01-1.10]	0.0111475866615898	0.1421478916713563	1.09 [1.02-1.16]	0.0064708921368639	0.2553379059411192	1.00 [0.94-1.08]	0.8865620078193217	0.9995144291544372
IGF1R	1.06 [1.02-1.11]	0.0064862024178279	0.0967742113774176	1.07 [1.01-1.14]	0.0299491246791227	0.4732896496482173	1.04 [0.97-1.11]	0.2988205822938252	0.9995144291544372
PHOSPHO1	1.06 [1.02-1.10]	0.0064958032294431	0.0967742113774176	1.05 [0.98-1.11]	0.1400853968248586	0.8258963299764235	1.07 [0.99-1.14]	0.0698824100567593	0.9995144291544372
TIMP2	1.06 [1.02-1.11]	0.0066685499722719	0.0981461909996705	1.06 [1.00-1.13]	0.0500649170544063	0.6119342895631009	1.04 [0.97-1.11]	0.2569028663044379	0.9995144291544372
REG1A	1.06 [1.02-1.10]	0.0066865224504348	0.0981461909996705	1.06 [1.00-1.13]	0.0542431267728846	0.6219089109506147	1.04 [0.97-1.11]	0.2472380531305856	0.9995144291544372
CFI	1.06 [1.02-1.10]	0.0066942013139242	0.0981461909996705	1.04 [0.98-1.11]	0.212655295610983	0.9304953127221736	1.06 [0.99-1.13]	0.0957293345746549	0.9995144291544372
SIGLEC8	1.06 [1.02-1.11]	0.0067223418492925	0.0981461909996705	1.07 [1.01-1.14]	0.0312174801267259	0.4772515286389512	1.02 [0.96-1.09]	0.5121068965760609	0.9995144291544372
EBI3_IL27	1.06 [1.02-1.10]	0.0067877515480005	0.0986081319411018	1.07 [1.01-1.14]	0.0225225188110259	0.42941566935801	1.03 [0.96-1.10]	0.3975384799636191	0.9995144291544372
RNASE4	1.05 [1.01-1.09]	0.0154180608672924	0.1679878273600515	1.09 [1.02-1.16]	0.0070006377121648	0.263940354609833	1.01 [0.94-1.08]	0.8726065029849768	0.9995144291544372
DTNB	1.06 [1.02-1.10]	0.0070181061944064	0.101386852131615	1.06 [0.99-1.13]	0.0808867906003011	0.706330840731734	1.05 [0.98-1.12]	0.1626225462181015	0.9995144291544372
NOS3	1.06 [1.02-1.11]	0.0070484695146294	0.101386852131615	1.07 [1.01-1.14]	0.0230757608805476	0.4303554167226489	1.03 [0.96-1.10]	0.4506318129193202	0.9995144291544372
ATRN	1.08 [1.01-1.15]	0.0191745512228408	0.1924044315144162	1.09 [1.02-1.16]	0.0072141349339621	0.263940354609833	1.02 [0.95-1.09]	0.5543699566151936	0.9995144291544372
CFH	1.06 [1.02-1.10]	0.0072643587003123	0.1039800362985878	1.08 [1.02-1.15]	0.0128870598057573	0.337750875841803	1.01 [0.94-1.08]	0.7996240804582954	0.9995144291544372
CPQ	1.06 [1.02-1.10]	0.0074278301831885	0.1054464309437325	1.07 [1.01-1.14]	0.0272515780140788	0.46637438663214	1.02 [0.95-1.09]	0.5962014027604011	0.9995144291544372
VSIG2	1.06 [1.02-1.10]	0.0074579137267222	0.1054464309437325	1.06 [0.99-1.12]	0.0868032802579189	0.718032799867205	1.06 [0.99-1.13]	0.1015167408802544	0.9995144291544372
COQ7	1.06 [1.01-1.10]	0.0074751408237509	0.1054464309437325	1.06 [1.00-1.13]	0.0458472428882049	0.5847973492730599	1.02 [0.95-1.09]	0.6386154112569395	0.9995144291544372
PRELP	1.06 [1.01-1.10]	0.0112500493321072	0.1428267132597957	1.09 [1.02-1.16]	0.0075024141892521	0.263940354609833	1.03 [0.96-1.10]	0.4561808578898313	0.9995144291544372
NTF4	0.94 [0.90-0.98]	0.0076537150352851	0.1074463841491946	0.96 [0.91-1.02]	0.2417436827684231	0.9749883338173968	0.94 [0.88-1.01]	0.079907345633114	0.9995144291544372
ITGBL1	1.06 [1.02-1.11]	0.0077142355495276	0.1077778363857444	1.07 [1.01-1.14]	0.0327574841269335	0.4809517568293061	1.04 [0.97-1.11]	0.2390285979589873	0.9995144291544372
SLAMF8	1.06 [1.02-1.10]	0.0078986275433416	0.1098285353645593	1.04 [0.98-1.11]	0.1898945967062493	0.8871875558115968	1.06 [1.00-1.14]	0.0683460393048918	0.9995144291544372
CILP	1.06 [1.02-1.11]	0.008002538375052	0.1101091598570726	1.03 [0.97-1.10]	0.2972163186025831	0.9987908898300836	1.08 [1.01-1.16]	0.0248030645158028	0.9995144291544372
IL32	1.06 [1.02-1.11]	0.0080145222161451	0.1101091598570726	1.03 [0.97-1.09]	0.3473375361869522	0.9987908898300836	1.08 [1.01-1.16]	0.0223257102286136	0.9995144291544372
LILRB4	1.06 [1.01-1.10]	0.008031935290944	0.1101091598570726	1.06 [1.00-1.13]	0.0648443647311307	0.6722807494420332	1.04 [0.97-1.12]	0.2215648750783812	0.9995144291544372
CHCHD6	1.06 [1.01-1.10]	0.0081403986706392	0.1110745986834881	1.04 [0.98-1.11]	0.1823306384888783	0.8699435692606615	1.06 [0.99-1.13]	0.1129732803576165	0.9995144291544372
SSC5D	1.06 [1.02-1.11]	0.0082170248329116	0.1115986628469854	1.06 [1.00-1.13]	0.0577939880052663	0.6392365339976428	1.04 [0.97-1.11]	0.2439480754771127	0.9995144291544372
REG4	1.05 [1.01-1.10]	0.0144159189816606	0.1621613366758222	1.09 [1.02-1.15]	0.0083142770923724	0.2790538978129602	1.01 [0.95-1.08]	0.6957375798891497	0.9995144291544372
THY1	1.06 [1.02-1.11]	0.0084174792447279	0.1137918490490993	1.06 [0.99-1.12]	0.0847256903037686	0.7088797011088951	1.05 [0.98-1.13]	0.1400711995014787	0.9995144291544372
MYOM3	1.06 [1.01-1.10]	0.0085584115253789	0.115163878590352	1.05 [0.99-1.12]	0.0965627157347832	0.7261099398228148	1.05 [0.98-1.12]	0.1761878110918004	0.9995144291544372
STXBP3	1.06 [1.02-1.11]	0.0086101241293984	0.1153282681552446	1.02 [0.96-1.09]	0.4467040731409383	0.9987908898300836	1.08 [1.01-1.15]	0.0323995986884083	0.9995144291544372
MMP7	1.06 [1.01-1.10]	0.0103631068587736	0.1333051631172639	1.09 [1.02-1.15]	0.00869423787656	0.288490620449492	1.02 [0.95-1.09]	0.5648470918833968	0.9995144291544372
DSG4	0.95 [0.91-0.99]	0.0089047465381564	0.1187299538420853	0.94 [0.88-1.00]	0.0464845898873947	0.5901521846573599	0.96 [0.90-1.03]	0.2392930047094641	0.9995144291544372
FOLR1	1.06 [1.01-1.10]	0.0089849832667263	0.1192552324492763	1.07 [1.00-1.14]	0.0360373480355824	0.4995189875596177	1.03 [0.97-1.11]	0.3419707822183351	0.9995144291544372
SOST	1.05 [1.01-1.10]	0.0184727869718999	0.1872133179890878	1.09 [1.02-1.16]	0.0092897657498728	0.304787820108189	1.00 [0.93-1.07]	0.9946890499624406	0.9995144291544372
MSLN	1.04 [1.00-1.09]	0.041524842252079	0.2928805298938906	1.09 [1.02-1.16]	0.0097926149070392	0.3177159503172748	0.99 [0.92-1.06]	0.7353771358422995	0.9995144291544372
SEMA7A	1.06 [1.01-1.10]	0.0097926719807891	0.1291241196528305	1.05 [0.99-1.11]	0.1310061709193758	0.8086215457747944	1.05 [0.98-1.13]	0.1347294276651224	0.9995144291544372
EFHD1	1.06 [1.01-1.10]	0.0098169707407289	0.1291241196528305	1.07 [1.00-1.13]	0.0455992703455681	0.5847973492730599	1.04 [0.97-1.11]	0.2441010009360094	0.9995144291544372
IL1RL2	1.06 [1.01-1.11]	0.0099051192593214	0.1296993194494102	1.07 [1.00-1.13]	0.0458625318436749	0.5847973492730599	1.03 [0.96-1.10]	0.3813712359822891	0.9995144291544372
NID1	1.06 [1.01-1.10]	0.0101975802240223	0.1325953875783646	1.07 [1.01-1.14]	0.0211627206821451	0.4226008238997439	1.02 [0.95-1.09]	0.6539134500502999	0.9995144291544372
MILR1	1.06 [1.01-1.10]	0.0102171103442233	0.1325953875783646	1.03 [0.97-1.10]	0.2988076025181022	0.9987908898300836	1.07 [1.00-1.14]	0.0598693723096031	0.9995144291544372
CDH15	1.06 [1.01-1.11]	0.0103518642096586	0.1333051631172639	1.06 [1.00-1.13]	0.0554596979587679	0.627144613976334	1.03 [0.96-1.11]	0.3446945284998928	0.9995144291544372
CCL15	1.06 [0.99-1.13]	0.1047432019810692	0.4731876399741238	1.08 [1.02-1.15]	0.0110301228946237	0.3353341143333379	1.02 [0.95-1.09]	0.5736593644632362	0.9995144291544372
RARRES2	1.05 [1.00-1.09]	0.0349044171597325	0.2668648911957167	1.08 [1.02-1.15]	0.011324721155377	0.3353341143333379	0.99 [0.93-1.06]	0.8648631528361712	0.9995144291544372
SELENOP	1.06 [1.01-1.10]	0.0113482505047968	0.1434497466407214	1.04 [0.98-1.10]	0.2383446134237148	0.967964215851526	1.06 [0.99-1.13]	0.117729252396458	0.9995144291544372
AGRP	0.92 [0.86-0.98]	0.0115480255992886	0.1445168336058643	0.97 [0.92-1.04]	0.4036170665586321	0.9987908898300836	0.94 [0.88-1.00]	0.0654244233545086	0.9995144291544372
CNTN2	1.06 [1.01-1.10]	0.0115811435149905	0.1445168336058643	1.08 [1.02-1.15]	0.0121939544529613	0.3353341143333379	1.02 [0.95-1.09]	0.6558190716087938	0.9995144291544372
C3	1.09 [1.02-1.16]	0.0116755867165476	0.1449209603082614	1.05 [0.98-1.11]	0.1446941359705963	0.8258963299764235	1.04 [0.97-1.11]	0.2599255795116735	0.9995144291544372
CHRDL2	0.95 [0.91-0.99]	0.0117127899427225	0.1449209603082614	0.97 [0.91-1.03]	0.2800313220011017	0.9987908898300836	0.94 [0.88-1.01]	0.0853991713933905	0.9995144291544372
CCL18	1.07 [1.00-1.14]	0.0583945917785578	0.3558467251581033	1.08 [1.02-1.15]	0.0117520917610533	0.3353341143333379	1.05 [0.98-1.13]	0.1326975352833184	0.9995144291544372
FMR1	1.06 [1.01-1.11]	0.0118700140450649	0.1462465865467911	1.06 [0.99-1.12]	0.0772994049912363	0.7022922530882766	1.03 [0.96-1.10]	0.4252514168301611	0.9995144291544372
SETMAR	1.05 [1.01-1.10]	0.0120733093561638	0.148126316470581	1.04 [0.97-1.10]	0.2758663862965252	0.9987908898300836	1.06 [0.99-1.14]	0.088488073987463	0.9995144291544372
RAB44	0.97 [0.93-1.01]	0.1339791270404496	0.5401790559795923	0.92 [0.87-0.98]	0.0121035657351128	0.3353341143333379	1.04 [0.98-1.12]	0.2131470071556027	0.9995144291544372
LRP11	1.06 [1.01-1.10]	0.0121642125015583	0.1486171569228043	1.04 [0.97-1.10]	0.2541844098074129	0.9860052547267444	1.07 [1.00-1.15]	0.0435117468034827	0.9995144291544372
LILRA4	1.04 [1.00-1.09]	0.052581344215301	0.3394299799342501	1.08 [1.02-1.15]	0.012211429221785	0.3353341143333379	0.97 [0.91-1.04]	0.4151867243198889	0.9995144291544372
NTPROBNP	1.05 [1.01-1.10]	0.0122983514032835	0.1495070288092867	1.06 [1.00-1.13]	0.0693670149358344	0.6722807494420332	1.05 [0.98-1.13]	0.1514242538827189	0.9995144291544372
FGF23	1.05 [1.01-1.09]	0.0123394499804925	0.1495070288092867	1.07 [1.01-1.14]	0.0304287802230839	0.4732896496482173	1.01 [0.95-1.08]	0.7312715651157087	0.9995144291544372
COL18A1	1.04 [1.00-1.08]	0.0780322821476663	0.415035089018553	1.08 [1.02-1.15]	0.0125000811043884	0.337750875841803	0.99 [0.93-1.06]	0.8066295084664747	0.9995144291544372
CHI3L1	1.06 [1.01-1.10]	0.0126126965089239	0.1502598487865108	1.07 [1.00-1.13]	0.0437535543632744	0.5703588336641127	1.04 [0.97-1.11]	0.2754206735840779	0.9995144291544372
SIGLEC6	1.06 [1.01-1.10]	0.0126446844732594	0.1502598487865108	1.04 [0.98-1.11]	0.2043489695907705	0.9109908262672516	1.05 [0.99-1.13]	0.1240210103987717	0.9995144291544372
NFKB2	0.95 [0.91-0.99]	0.012646387617356	0.1502598487865108	0.94 [0.88-0.99]	0.0311921660488912	0.4772515286389512	0.99 [0.92-1.06]	0.7511277169183287	0.9995144291544372
KLK11	1.06 [1.01-1.10]	0.0126588776717403	0.1502598487865108	1.08 [1.01-1.15]	0.015740755860973	0.3605644168299421	1.01 [0.94-1.08]	0.7658214117228321	0.9995144291544372
AMBP	0.98 [0.92-1.04]	0.5045232136427245	0.9054749746999112	1.08 [1.02-1.15]	0.0130142943696748	0.337750875841803	1.00 [0.93-1.07]	0.9933737986860112	0.9995144291544372
TAFA5	1.03 [0.99-1.08]	0.126998918395955	0.5208382608373435	1.08 [1.02-1.15]	0.0130270751992408	0.337750875841803	0.98 [0.92-1.05]	0.5917687959251909	0.9995144291544372
SFRP1	1.05 [1.01-1.10]	0.0135087980804515	0.159055203205316	1.08 [1.01-1.15]	0.0156272291734921	0.3605644168299421	1.03 [0.96-1.10]	0.4626559309795506	0.9995144291544372
SRPX	1.06 [1.01-1.11]	0.013573274471751	0.1591725359739474	1.04 [0.98-1.11]	0.1742811544981561	0.8668345112905427	1.08 [1.01-1.15]	0.0351988252224228	0.9995144291544372
DNPEP	1.05 [1.01-1.10]	0.0136320103942389	0.1592218814047103	1.04 [0.98-1.10]	0.2294722932020397	0.9558617634093526	1.05 [0.98-1.13]	0.1327155096146104	0.9995144291544372
TSPAN7	0.95 [0.91-0.99]	0.0136955773660957	0.1593270354940217	0.98 [0.92-1.04]	0.4843870142904913	0.9987908898300836	0.93 [0.87-1.00]	0.0390974370209759	0.9995144291544372
PTPRK	1.05 [1.01-1.10]	0.0140385911165307	0.1618590874883147	1.04 [0.98-1.10]	0.2392486480726288	0.9699363449116938	1.05 [0.99-1.13]	0.1232833255459768	0.9995144291544372
DGKZ	1.06 [1.01-1.10]	0.014153322714372	0.1618590874883147	1.04 [0.97-1.10]	0.2596513291222311	0.9923846610430824	1.05 [0.98-1.12]	0.1772539062696447	0.9995144291544372
PLXDC1	1.05 [1.01-1.10]	0.0141567392086744	0.1618590874883147	1.05 [0.99-1.12]	0.0923211088905336	0.7194619007950809	1.03 [0.96-1.10]	0.3889486218943632	0.9995144291544372
ITGAV	1.06 [1.01-1.10]	0.0141653352161004	0.1618590874883147	1.03 [0.97-1.10]	0.3051729441123901	0.9987908898300836	1.07 [1.00-1.15]	0.0396419610330266	0.9995144291544372
MMP1	1.06 [1.01-1.10]	0.0141903857524002	0.1618590874883147	1.05 [0.99-1.12]	0.1062322476413586	0.764119417775342	1.04 [0.97-1.11]	0.2433527944671312	0.9995144291544372
RELT	1.04 [1.00-1.09]	0.0530198387335693	0.3410086544097409	1.08 [1.02-1.15]	0.0142643132767999	0.3529813115953897	0.99 [0.93-1.06]	0.81237846988345	0.9995144291544372
NOS1	1.05 [1.01-1.10]	0.014309572962184	0.1621613366758222	1.06 [1.00-1.13]	0.0663266174004441	0.6722807494420332	1.04 [0.97-1.11]	0.2989262099896529	0.9995144291544372
FUOM	1.06 [1.01-1.10]	0.0143917783080597	0.1621613366758222	1.05 [0.99-1.12]	0.1345856408378596	0.8086215457747944	1.05 [0.98-1.12]	0.1788818686220566	0.9995144291544372
GDNF	1.06 [1.01-1.10]	0.0144390231286691	0.1621613366758222	1.04 [0.98-1.11]	0.1792559281771394	0.8699022214606823	1.06 [0.99-1.13]	0.1203508012769116	0.9995144291544372
SH2D1A	0.95 [0.91-0.99]	0.0145468123923895	0.162304464296784	0.95 [0.89-1.01]	0.0781660898129075	0.7022922530882766	0.98 [0.91-1.05]	0.5120157634999102	0.9995144291544372
FBP1	1.05 [1.01-1.10]	0.0147050036649356	0.1632646794738097	1.06 [1.00-1.13]	0.0587537531078632	0.6462384908898032	1.03 [0.96-1.10]	0.3823437048679001	0.9995144291544372
VASN	1.06 [1.01-1.10]	0.0147869764119904	0.1635529209204999	1.05 [0.99-1.12]	0.1033588645656719	0.7583112676677438	1.04 [0.97-1.11]	0.3035336116316052	0.9995144291544372
IL18BP	1.05 [1.01-1.10]	0.0148744687648729	0.1638998067676561	1.05 [0.99-1.12]	0.0938302854295036	0.7194619007950809	1.04 [0.98-1.12]	0.2096960895840231	0.9995144291544372
DLK1	1.05 [1.01-1.09]	0.0236985249166971	0.2160960667555319	1.08 [1.02-1.15]	0.0149280731660971	0.3579886534311106	1.00 [0.94-1.08]	0.8951942054529366	0.9995144291544372
SPINK1	1.05 [1.01-1.10]	0.0149812378390802	0.1644556935718578	1.06 [0.99-1.12]	0.0846877506553838	0.7088797011088951	1.04 [0.97-1.11]	0.2626802897989182	0.9995144291544372
PCBD1	1.05 [1.01-1.10]	0.015261591110728	0.166905790424441	1.05 [0.99-1.12]	0.1352364160782514	0.8108631107771956	1.04 [0.97-1.11]	0.3050076364609514	0.9995144291544372
FCAMR	1.05 [1.01-1.10]	0.0159312775675422	0.1729343141160715	1.05 [0.99-1.12]	0.1246547088389193	0.8086215457747944	1.05 [0.98-1.13]	0.1546773630973276	0.9995144291544372
SPP1	1.05 [1.01-1.10]	0.016036374577765	0.1734304213595326	1.06 [1.00-1.13]	0.063272524105054	0.6669883407464184	1.04 [0.97-1.11]	0.3033142931771849	0.9995144291544372
SUOX	1.05 [1.01-1.10]	0.0161042773885322	0.173522103226989	1.05 [0.99-1.12]	0.1272247965633166	0.8086215457747944	1.03 [0.96-1.10]	0.381044658977055	0.9995144291544372
C7	1.06 [1.00-1.13]	0.052658144147334	0.3394299799342501	1.05 [0.99-1.11]	0.1385722380786576	0.8257774187544494	1.09 [1.02-1.16]	0.0161781585714201	0.9995144291544372
CNTN1	1.05 [1.01-1.10]	0.0164678060583881	0.1762129840990027	1.04 [0.98-1.11]	0.1883649939913597	0.8864333195986372	1.05 [0.98-1.12]	0.2034084778299215	0.9995144291544372
GGH	1.05 [1.01-1.10]	0.0164747070750095	0.1762129840990027	1.03 [0.97-1.10]	0.2960988415893612	0.9987908898300836	1.06 [0.99-1.14]	0.0936160595837635	0.9995144291544372
IL5RA	1.05 [1.01-1.10]	0.01957391055329	0.1940134764273778	1.02 [0.96-1.08]	0.6196281925064112	0.9987908898300836	1.09 [1.02-1.16]	0.0166809177441756	0.9995144291544372
LIFR	1.05 [1.01-1.10]	0.0168950095149487	0.1799543349285191	1.05 [0.98-1.11]	0.1453624760756673	0.8274043472533109	1.04 [0.98-1.12]	0.20485415076381	0.9995144291544372
PALM	1.05 [1.01-1.10]	0.0170310144042172	0.1799543349285191	1.06 [1.00-1.13]	0.0610561435679301	0.6562164142558675	1.04 [0.97-1.11]	0.2902359120299616	0.9995144291544372
CLMP	1.05 [1.01-1.10]	0.0171256249953143	0.1799543349285191	1.06 [1.00-1.13]	0.0699387781035763	0.6722807494420332	1.04 [0.97-1.11]	0.2697873310695794	0.9995144291544372
MYOC	1.05 [1.01-1.10]	0.0171458347985212	0.1799543349285191	1.07 [1.01-1.14]	0.0282560778058847	0.46637438663214	1.02 [0.96-1.10]	0.4801407654222038	0.9995144291544372
PCDH17	1.05 [1.01-1.10]	0.0171762381424548	0.1799543349285191	1.06 [0.99-1.12]	0.0796284145702816	0.7041329942636032	1.03 [0.96-1.10]	0.3764132105700193	0.9995144291544372
MAPT	1.05 [1.01-1.10]	0.0172646377049299	0.1799543349285191	1.03 [0.97-1.09]	0.4024483018266686	0.9987908898300836	1.06 [0.99-1.13]	0.0994363073096205	0.9995144291544372
CPM	1.05 [1.01-1.10]	0.0172795046490748	0.1799543349285191	1.06 [0.99-1.12]	0.0876719481231504	0.7194619007950809	1.02 [0.95-1.10]	0.5288887413010911	0.9995144291544372
CFC1	1.05 [1.01-1.09]	0.0173175233270253	0.1799543349285191	1.04 [0.98-1.11]	0.1922107563258145	0.8904231946033672	1.05 [0.98-1.12]	0.1988471475670399	0.9995144291544372
ACAN	1.00 [0.94-1.07]	0.9373691367796184	0.9931492803338432	1.03 [0.97-1.10]	0.3080678055458952	0.9987908898300836	1.09 [1.01-1.16]	0.0175052919815922	0.9995144291544372
ERVV_1	0.95 [0.91-0.99]	0.0176851426601664	0.1826797370276874	0.97 [0.92-1.03]	0.3704026685020564	0.9987908898300836	0.95 [0.89-1.01]	0.1181637253684709	0.9995144291544372
GSR	1.05 [1.01-1.10]	0.0177049197187793	0.1826797370276874	1.03 [0.97-1.10]	0.2851883189847571	0.9987908898300836	1.06 [0.99-1.13]	0.1149233093936171	0.9995144291544372
CCL27	0.92 [0.86-0.99]	0.0178901375174121	0.1838988268581931	1.04 [0.97-1.10]	0.2642191133471981	0.9970395903545932	1.01 [0.94-1.08]	0.8639688179033423	0.9995144291544372
LRIG1	1.05 [1.01-1.10]	0.017949029333762	0.1838988268581931	1.05 [0.99-1.12]	0.1096643008922825	0.7703276325133387	1.04 [0.97-1.11]	0.2436090933986492	0.9995144291544372
DCN	1.05 [1.01-1.10]	0.0181715457149429	0.1854448283383387	1.06 [1.00-1.13]	0.0597822499707738	0.6489374346269872	1.05 [0.98-1.12]	0.1623526558663234	0.9995144291544372
CLEC14A	1.05 [1.01-1.10]	0.0182269403195559	0.1854448283383387	1.06 [1.00-1.13]	0.0707534489358619	0.6751636303683555	1.03 [0.96-1.10]	0.3995294834880951	0.9995144291544372
RNASE10	1.05 [1.01-1.10]	0.01852898934892	0.1872133179890878	1.06 [1.00-1.13]	0.0558416437102215	0.627144613976334	1.03 [0.96-1.10]	0.4353289748549398	0.9995144291544372
CTSS	1.05 [1.01-1.10]	0.0189347976071792	0.1906538241826319	1.06 [0.99-1.12]	0.0770429328600193	0.7022922530882766	1.03 [0.96-1.10]	0.3726702972333527	0.9995144291544372
IGSF9	1.05 [1.01-1.10]	0.0194397426881902	0.1940134764273778	1.05 [0.98-1.11]	0.1603388648178961	0.8622274130170475	1.04 [0.97-1.12]	0.2222244033500607	0.9995144291544372
ICAM1	1.05 [1.01-1.10]	0.0195060856046781	0.1940134764273778	1.06 [1.00-1.13]	0.0677594338799698	0.6722807494420332	1.03 [0.96-1.10]	0.3806299582751592	0.9995144291544372
SAT1	0.95 [0.91-0.99]	0.0196006765568755	0.1940134764273778	0.95 [0.90-1.01]	0.106767370702856	0.764119417775342	0.97 [0.91-1.04]	0.4090192262310543	0.9995144291544372
THBD	1.05 [1.01-1.09]	0.0197239960444495	0.1945745555736234	1.02 [0.96-1.09]	0.4374307124222145	0.9987908898300836	1.07 [1.00-1.15]	0.0481733300576372	0.9995144291544372
GPC1	1.05 [1.01-1.10]	0.020006289626359	0.1966948340369302	1.06 [1.00-1.13]	0.0594344678562189	0.6475695751498481	1.02 [0.95-1.09]	0.5674123786143306	0.9995144291544372
CD59	1.05 [1.01-1.09]	0.0213997598376695	0.2042068585816828	1.08 [1.01-1.15]	0.0200833994109566	0.4143829710080132	1.02 [0.95-1.09]	0.6454623356862306	0.9995144291544372
WFDC1	1.05 [1.01-1.10]	0.020105868805497	0.1970105265505075	1.04 [0.98-1.10]	0.2470013017468173	0.983961529468904	1.05 [0.98-1.12]	0.1576597700352722	0.9995144291544372
REG1B	1.05 [1.01-1.10]	0.0202915210543387	0.1981646872196288	1.06 [0.99-1.12]	0.085495350959776	0.7132754994358456	1.03 [0.97-1.11]	0.3448281321243175	0.9995144291544372
LGALS9	1.05 [1.01-1.09]	0.0203752878493317	0.1983194684001619	1.05 [0.99-1.12]	0.1130418930637099	0.7784960560047949	1.05 [0.98-1.12]	0.1704768785311639	0.9995144291544372
IL17D	1.05 [1.01-1.10]	0.0225892589731139	0.2091733449541844	1.08 [1.01-1.15]	0.0204534480602762	0.4143829710080132	1.03 [0.96-1.11]	0.3534095996849239	0.9995144291544372
SSB	0.95 [0.91-0.99]	0.0226885210077691	0.2091733449541844	0.93 [0.88-0.99]	0.0205480465566235	0.4143829710080132	1.00 [0.94-1.07]	0.913192410013115	0.9995144291544372
THBS4	1.05 [1.01-1.10]	0.0205870117668119	0.1997145327544543	1.07 [1.01-1.14]	0.0324257939298232	0.4809517568293061	1.02 [0.95-1.09]	0.5349391351441246	0.9995144291544372
HS3ST3B1	1.05 [1.01-1.10]	0.0207056318310704	0.200200148830217	1.07 [1.01-1.14]	0.0286292877358515	0.4664159187759241	1.00 [0.94-1.07]	0.9709721595008224	0.9995144291544372
PLB1	0.95 [0.92-0.99]	0.020944105435676	0.2018375837365476	0.97 [0.91-1.03]	0.3129985414416648	0.9987908898300836	0.94 [0.88-1.01]	0.092998757696799	0.9995144291544372
PTPRR	0.97 [0.93-1.01]	0.1173043814447237	0.500042034771669	1.02 [0.96-1.08]	0.5726386323301402	0.9987908898300836	0.92 [0.86-0.99]	0.0211495305944346	0.9995144291544372
LRRC37A2	1.05 [1.01-1.10]	0.0212876950039067	0.2039930129451074	1.01 [0.95-1.07]	0.815579545589694	0.9987908898300836	1.08 [1.01-1.16]	0.0214807061176442	0.9995144291544372
MRC1	1.05 [1.01-1.10]	0.0213074893658417	0.2039930129451074	1.05 [0.99-1.12]	0.099849062655353	0.7456758643315368	1.05 [0.98-1.12]	0.1823644818500759	0.9995144291544372
HRG	1.05 [1.00-1.09]	0.042037597497361	0.2943639920678516	1.07 [1.01-1.14]	0.0213680515659889	0.4226008238997439	1.00 [0.93-1.07]	0.9543377560780052	0.9995144291544372
NPDC1	1.03 [0.99-1.07]	0.1534969127994226	0.5763925132367403	1.08 [1.01-1.14]	0.0214194938140966	0.4226008238997439	0.99 [0.92-1.06]	0.7460975282780219	0.9995144291544372
S100A13	1.05 [1.01-1.10]	0.0214821560115342	0.2043253926829963	1.06 [1.00-1.13]	0.0485111233879744	0.6037664657939056	1.03 [0.96-1.10]	0.4018454419883379	0.9995144291544372
FAM3D	1.05 [1.01-1.10]	0.0218640123654772	0.2072821951532254	1.06 [1.00-1.13]	0.0514752016011067	0.6119342895631009	1.02 [0.95-1.09]	0.5538841540940517	0.9995144291544372
PAMR1	1.05 [1.01-1.09]	0.021938752743387	0.2073176634650163	1.03 [0.97-1.10]	0.3215772096263585	0.9987908898300836	1.06 [0.99-1.13]	0.0983317312788882	0.9995144291544372
DDR1	1.05 [1.01-1.10]	0.0222509486437307	0.2091733449541844	1.05 [0.99-1.12]	0.1222837201474976	0.8086215457747944	1.04 [0.97-1.11]	0.2773597377059738	0.9995144291544372
PDGFRA	1.05 [1.01-1.10]	0.0224127705934849	0.2091733449541844	1.05 [0.99-1.11]	0.1345238485595023	0.8086215457747944	1.05 [0.98-1.12]	0.1809979181732776	0.9995144291544372
IL17RB	1.05 [1.01-1.10]	0.0225705089746083	0.2091733449541844	1.05 [0.99-1.12]	0.1040508211808365	0.7614746813234149	1.03 [0.96-1.10]	0.4747884377843178	0.9995144291544372
STC1	1.05 [1.01-1.10]	0.0226040106845132	0.2091733449541844	1.05 [0.98-1.11]	0.1501713267839475	0.8375353256275645	1.05 [0.98-1.12]	0.1880779653616705	0.9995144291544372
COL9A1	1.05 [1.01-1.10]	0.0227143147278744	0.2091733449541844	1.04 [0.98-1.11]	0.1754550919766649	0.8671055688389274	1.05 [0.98-1.13]	0.1427161828829152	0.9995144291544372
IL18RAP	0.95 [0.92-0.99]	0.0227671976961246	0.2091733449541844	0.95 [0.90-1.01]	0.1122992692433923	0.775210085557224	0.97 [0.91-1.04]	0.3708853291048044	0.9995144291544372
PTS	1.05 [1.01-1.09]	0.0227798368819968	0.2091733449541844	1.03 [0.97-1.10]	0.3017087390085946	0.9987908898300836	1.05 [0.98-1.12]	0.158139859261489	0.9995144291544372
GIPC2	1.04 [1.00-1.09]	0.0371330714355365	0.2776784521324605	1.07 [1.01-1.14]	0.0232135233253708	0.4303554167226489	1.01 [0.94-1.08]	0.8730275208166779	0.9995144291544372
RTBDN	1.04 [0.99-1.08]	0.1069199633214205	0.47431313341179	1.07 [1.01-1.14]	0.0232863547404721	0.4303554167226489	0.99 [0.92-1.06]	0.7356839589238181	0.9995144291544372
FAP	1.05 [1.01-1.10]	0.0233064019933436	0.213337598183584	1.06 [0.99-1.12]	0.0844019474749843	0.7088797011088951	1.03 [0.97-1.11]	0.3461512197563879	0.9995144291544372
TPRKB	1.05 [1.01-1.10]	0.0237557662426458	0.2160960667555319	1.03 [0.97-1.09]	0.345623985628825	0.9987908898300836	1.05 [0.98-1.12]	0.1694213311440123	0.9995144291544372
PRSS8	1.05 [1.01-1.09]	0.0239023676606748	0.2167543899663677	1.05 [0.99-1.12]	0.1098434935366469	0.7703276325133387	1.03 [0.96-1.11]	0.3780722862042222	0.9995144291544372
HNMT	1.05 [1.01-1.10]	0.0241156065111405	0.2180110557663475	1.05 [0.99-1.12]	0.0938989017725606	0.7194619007950809	1.04 [0.97-1.11]	0.2805647837576558	0.9995144291544372
APOH	1.05 [0.98-1.11]	0.1587137479170816	0.5828537907059927	1.07 [1.01-1.14]	0.0241793674799972	0.4412734565099505	1.01 [0.94-1.08]	0.8567456403458326	0.9995144291544372
CINP	0.95 [0.91-0.99]	0.0242355846586707	0.2184194666769087	0.95 [0.89-1.01]	0.0910915106377044	0.7194619007950809	0.98 [0.92-1.05]	0.5691895414607688	0.9995144291544372
FGA	1.05 [1.01-1.10]	0.0243278738908933	0.2185765900351028	1.07 [1.01-1.14]	0.0259281381168334	0.4616473372021568	1.02 [0.95-1.09]	0.5452940172366967	0.9995144291544372
GC	0.95 [0.92-1.00]	0.0306906064624786	0.2503629068108982	1.00 [0.94-1.06]	0.8771736501489577	0.9987908898300836	0.93 [0.86-0.99]	0.0243419192050151	0.9995144291544372
MRPS16	1.05 [1.01-1.09]	0.0245891600460349	0.2202464642160181	1.03 [0.97-1.10]	0.2780097121112965	0.9987908898300836	1.04 [0.97-1.11]	0.2897318065665319	0.9995144291544372
TIE1	1.05 [1.01-1.10]	0.024902544278854	0.2223713434075036	1.06 [1.00-1.12]	0.0691474686450662	0.6722807494420332	1.02 [0.95-1.09]	0.6051329196188069	0.9995144291544372
TCP11	0.95 [0.92-0.99]	0.025053858121843	0.2224457983340243	0.97 [0.91-1.03]	0.276193166078591	0.9987908898300836	0.96 [0.90-1.03]	0.2396305393234513	0.9995144291544372
TF	0.95 [0.91-0.99]	0.02522472005006	0.2224457983340243	0.98 [0.92-1.04]	0.5292668750368983	0.9987908898300836	0.94 [0.87-1.00]	0.0530317440051033	0.9995144291544372
SPON2	1.05 [1.01-1.09]	0.0252918386113745	0.2224457983340243	1.07 [1.00-1.13]	0.040369545360678	0.5382606048090404	1.02 [0.96-1.10]	0.4906177470175515	0.9995144291544372
FABP9	0.95 [0.91-0.99]	0.0253069551818018	0.2224457983340243	0.94 [0.88-0.99]	0.0324822856924125	0.4809517568293061	0.98 [0.91-1.05]	0.5105096013161301	0.9995144291544372
GALNT5	1.05 [1.01-1.10]	0.0253317594348743	0.2224457983340243	1.02 [0.96-1.09]	0.4306586474001227	0.9987908898300836	1.06 [0.99-1.13]	0.0956763235043939	0.9995144291544372
CD99	1.05 [1.01-1.09]	0.0253938416538604	0.2224457983340243	1.05 [0.99-1.12]	0.1091664697413278	0.7703276325133387	1.03 [0.96-1.11]	0.3782500552634046	0.9995144291544372
DNM3	1.05 [1.01-1.10]	0.0254441426861521	0.2224457983340243	1.04 [0.98-1.10]	0.2357733260834522	0.96581854343515	1.05 [0.98-1.12]	0.1832893957663521	0.9995144291544372
CST6	0.95 [0.91-0.99]	0.02566413191034	0.2236992990393815	0.95 [0.89-1.01]	0.0938427628600208	0.7194619007950809	0.97 [0.90-1.04]	0.3480353861395288	0.9995144291544372
MOG	1.03 [0.99-1.08]	0.13876887803805	0.5495402564587516	1.07 [1.01-1.14]	0.0259181911878745	0.4616473372021568	0.99 [0.93-1.06]	0.8397847372538634	0.9995144291544372
BPIFB2	1.07 [1.01-1.14]	0.0262160954697418	0.2274888181622413	1.03 [0.97-1.09]	0.4023902010881532	0.9987908898300836	1.06 [0.99-1.14]	0.0863535769090307	0.9995144291544372
GNAS	0.95 [0.91-0.99]	0.0262547026440669	0.2274888181622413	0.96 [0.91-1.02]	0.2144607527260457	0.9304953127221736	0.96 [0.89-1.02]	0.20374215600662	0.9995144291544372
SFTPA2	1.05 [1.01-1.10]	0.0264924512762083	0.228102711870181	1.04 [0.98-1.11]	0.1924167930803851	0.8904231946033672	1.04 [0.97-1.11]	0.2982265574413866	0.9995144291544372
LPL	1.05 [1.01-1.09]	0.026504986136711	0.228102711870181	1.04 [0.98-1.11]	0.2102020269223345	0.9285777891274084	1.03 [0.97-1.11]	0.3402322557376617	0.9995144291544372
CD70	1.05 [1.01-1.09]	0.0265599048068019	0.228102711870181	1.05 [0.98-1.11]	0.15470524337771	0.8433971065933678	1.04 [0.97-1.12]	0.2216927910683741	0.9995144291544372
ADGRG1	1.02 [0.96-1.09]	0.4792242922757086	0.8950166918349103	1.07 [1.01-1.14]	0.0266584423805055	0.46637438663214	1.06 [0.99-1.13]	0.1110974272246846	0.9995144291544372
CTSZ	1.05 [1.01-1.10]	0.0269197231197898	0.2305149311137425	1.05 [0.99-1.12]	0.1311562164069997	0.8086215457747944	1.04 [0.97-1.11]	0.2779502017809327	0.9995144291544372
PDIA2	1.05 [1.01-1.09]	0.0270945940232679	0.2313339606664978	1.05 [0.98-1.11]	0.147413382835391	0.8315113424928331	1.02 [0.96-1.09]	0.5133836978787933	0.9995144291544372
CHIT1	1.05 [1.01-1.09]	0.0271761496963399	0.2313538108259839	1.06 [0.99-1.12]	0.0832906502817752	0.7088797011088951	1.04 [0.97-1.11]	0.2324650377513991	0.9995144291544372
CFHR2	1.05 [1.01-1.09]	0.027466192050915	0.233143258106604	1.05 [0.99-1.12]	0.0887659412075521	0.7194619007950809	1.02 [0.96-1.09]	0.4985005990825192	0.9995144291544372
HEPH	1.05 [1.01-1.10]	0.0276546769196254	0.2340627727690034	1.05 [0.99-1.11]	0.1331213147234228	0.8086215457747944	1.04 [0.97-1.11]	0.3032677448999685	0.9995144291544372
RBP2	1.04 [1.00-1.08]	0.0749152198333732	0.4074924873224166	1.07 [1.01-1.14]	0.0279412054188448	0.46637438663214	0.99 [0.93-1.06]	0.7789876806815479	0.9995144291544372
FAM3C	1.04 [1.00-1.08]	0.0703647865386634	0.3981883269242193	1.07 [1.01-1.14]	0.0281610308593841	0.46637438663214	1.00 [0.94-1.07]	0.9231023186274616	0.9995144291544372
VEGFB	1.05 [1.00-1.09]	0.0335690048572146	0.2616537117461595	1.07 [1.01-1.14]	0.028269954258181	0.46637438663214	1.01 [0.95-1.08]	0.7294593478836883	0.9995144291544372
GAST	1.05 [1.01-1.09]	0.0282781988639388	0.2386483834760153	1.06 [0.99-1.12]	0.0817448596213197	0.706330840731734	1.04 [0.97-1.11]	0.2978593185020597	0.9995144291544372
LAIR1	1.05 [1.01-1.10]	0.0283928409934349	0.2387975420732414	1.06 [1.00-1.13]	0.0509679545683934	0.6119342895631009	1.04 [0.97-1.11]	0.2965315326211691	0.9995144291544372
TNFRSF12A	1.04 [1.00-1.08]	0.0729406149135666	0.4032392199642536	1.07 [1.01-1.14]	0.0284420587090891	0.4664159187759241	1.01 [0.94-1.08]	0.8303262081737002	0.9995144291544372
HSPG2	1.05 [1.01-1.10]	0.0284594330964	0.2387975420732414	1.07 [1.01-1.14]	0.0331569256988827	0.4840911152036878	1.02 [0.96-1.10]	0.5025467647055699	0.9995144291544372
VSIG10	1.05 [1.00-1.09]	0.0287612233647224	0.2406383158309152	1.03 [0.97-1.09]	0.3403701295358227	0.9987908898300836	1.05 [0.98-1.12]	0.1571185576544036	0.9995144291544372
ADAMTS4	0.99 [0.93-1.06]	0.8085282020335668	0.9905789570469749	1.07 [1.01-1.14]	0.0290903010711169	0.4691074894930964	1.00 [0.93-1.07]	0.9723492332241858	0.9995144291544372
IL6ST	1.05 [1.00-1.09]	0.0291195438527839	0.2426602732618063	1.06 [0.99-1.12]	0.0843703433255746	0.7088797011088951	1.03 [0.96-1.10]	0.4244649832136119	0.9995144291544372
GPD1	1.05 [1.00-1.09]	0.0291779188088436	0.2426602732618063	1.04 [0.97-1.10]	0.2632682663157428	0.9970395903545932	1.04 [0.97-1.12]	0.2424343098891658	0.9995144291544372
CCN4	1.07 [1.01-1.15]	0.0313415726216162	0.2528104752903848	1.07 [1.01-1.14]	0.0292388914684053	0.4691074894930964	1.04 [0.97-1.11]	0.2490339992744092	0.9995144291544372
NCR3LG1	1.05 [1.00-1.09]	0.0292521973247109	0.2426602732618063	1.05 [0.98-1.11]	0.1475078340449614	0.8315113424928331	1.04 [0.97-1.11]	0.2974204707286307	0.9995144291544372
C1QL2	0.95 [0.89-1.01]	0.1016283000316738	0.4673301355787204	0.97 [0.92-1.04]	0.4071198594820547	0.9987908898300836	0.93 [0.87-0.99]	0.0294638179781692	0.9995144291544372
NFIC	0.95 [0.91-1.00]	0.0299348586145801	0.2470860898500005	0.97 [0.91-1.03]	0.3516974637400868	0.9987908898300836	0.96 [0.89-1.02]	0.1829880789794054	0.9995144291544372
SCGN	1.05 [1.00-1.10]	0.0299549574681165	0.2470860898500005	1.04 [0.98-1.11]	0.1918678090736586	0.8904231946033672	1.04 [0.97-1.11]	0.2425790551971059	0.9995144291544372
PECAM1	1.05 [1.00-1.09]	0.030355696773433	0.2496862945871108	1.03 [0.97-1.10]	0.2746194320459219	0.9987908898300836	1.04 [0.97-1.12]	0.2255139650084945	0.9995144291544372
KIF1C	1.04 [1.00-1.09]	0.0547343789885452	0.3449221280486748	1.07 [1.01-1.14]	0.0304004147067328	0.4732896496482173	1.00 [0.94-1.07]	0.924587469135669	0.9995144291544372
SMAD5	1.04 [1.00-1.09]	0.0487795665119899	0.325789722111676	1.07 [1.01-1.14]	0.0304720733335153	0.4732896496482173	1.01 [0.94-1.08]	0.8763761542477092	0.9995144291544372
SLC9A3R2	1.05 [1.00-1.09]	0.0306351046310121	0.2503629068108982	1.04 [0.97-1.10]	0.255254845981549	0.9860052547267444	1.04 [0.97-1.11]	0.2372528155565799	0.9995144291544372
ITGA5	1.05 [1.00-1.09]	0.0306951783007882	0.2503629068108982	1.05 [0.98-1.11]	0.1437777125178531	0.8258963299764235	1.04 [0.97-1.11]	0.2641912229576506	0.9995144291544372
PVR	1.05 [1.00-1.10]	0.0308908178541959	0.251256791460312	1.04 [0.98-1.10]	0.2122248268518546	0.9304953127221736	1.04 [0.97-1.11]	0.2924948317223399	0.9995144291544372
FCRL2	1.05 [1.00-1.10]	0.031136161423751	0.2525488648815359	1.03 [0.97-1.09]	0.3389740552492105	0.9987908898300836	1.06 [0.99-1.13]	0.0897616591259527	0.9995144291544372
HLA_DRA	1.05 [1.00-1.10]	0.0312476855861763	0.2527513626361074	1.04 [0.98-1.10]	0.2503063935821219	0.9850960681547708	1.06 [0.99-1.13]	0.1166081061403905	0.9995144291544372
IKZF2	0.97 [0.92-1.01]	0.1131682605721155	0.4881112568250771	1.01 [0.95-1.07]	0.8219407919446666	0.9987908898300836	0.93 [0.87-0.99]	0.0312511635561068	0.9995144291544372
CELSR2	0.96 [0.92-1.00]	0.0315463995998023	0.2537616717119083	0.98 [0.92-1.04]	0.582102432915147	0.9987908898300836	0.94 [0.88-1.01]	0.0897023658941971	0.9995144291544372
MUC13	1.05 [1.00-1.09]	0.0317716089151608	0.254844763397804	1.04 [0.98-1.11]	0.1569392258393127	0.8486343323162836	1.04 [0.97-1.11]	0.3136471640329495	0.9995144291544372
C4BPB	1.04 [0.98-1.11]	0.2398160380580594	0.7051437593214157	1.07 [1.01-1.14]	0.0318061797152217	0.4809517568293061	1.00 [0.94-1.07]	0.900820999927887	0.9995144291544372
DCXR	1.05 [1.00-1.09]	0.0318555954247255	0.254844763397804	1.04 [0.97-1.10]	0.2777756426724951	0.9987908898300836	1.04 [0.97-1.11]	0.2633373708547137	0.9995144291544372
HSD11B1	0.95 [0.91-1.00]	0.0320288480266628	0.2551124322342894	0.94 [0.88-1.00]	0.0490212942814943	0.6039754400926733	0.99 [0.93-1.06]	0.7820572583287041	0.9995144291544372
TGFB1	1.05 [1.00-1.09]	0.0320637885719124	0.2551124322342894	1.06 [1.00-1.13]	0.0621906195309051	0.6603513055645197	1.02 [0.95-1.09]	0.6070754466230006	0.9995144291544372
GFRA3	1.05 [1.00-1.09]	0.0354184609216056	0.2693278799247093	1.07 [1.01-1.14]	0.0322855485995888	0.4809517568293061	1.01 [0.95-1.08]	0.715971438179055	0.9995144291544372
SHPK	0.96 [0.92-1.00]	0.0323846094053726	0.2569648354991521	0.97 [0.91-1.03]	0.3154078797366461	0.9987908898300836	0.96 [0.90-1.02]	0.2095240202980457	0.9995144291544372
MAMDC4	1.05 [1.00-1.10]	0.0325753366547042	0.2577777317933232	1.03 [0.97-1.09]	0.3787387395568224	0.9987908898300836	1.06 [0.99-1.13]	0.1110908032144733	0.9995144291544372
SEL1L	1.05 [1.00-1.09]	0.0330633983926244	0.2609327656931439	1.06 [0.99-1.12]	0.0792822529447927	0.7041329942636032	1.03 [0.96-1.10]	0.4654651991276587	0.9995144291544372
MATN2	1.05 [1.00-1.09]	0.0333035682766221	0.2615754504683177	1.06 [1.00-1.13]	0.0574556660877557	0.6379108174001783	1.02 [0.95-1.09]	0.6372469249203091	0.9995144291544372
CD300LG	1.05 [1.00-1.09]	0.0333239957445939	0.2615754504683177	1.03 [0.97-1.10]	0.309899136406918	0.9987908898300836	1.05 [0.98-1.12]	0.1543927147285195	0.9995144291544372
FABP4	1.04 [1.00-1.09]	0.0561930250993019	0.3503237405882271	1.07 [1.01-1.14]	0.033518841001817	0.4853706625550823	1.00 [0.94-1.08]	0.9199247534210264	0.9995144291544372
HMOX1	1.05 [1.00-1.09]	0.033569917259219	0.2616537117461595	1.02 [0.96-1.08]	0.5535913359118034	0.9987908898300836	1.06 [0.99-1.14]	0.0777838451480342	0.9995144291544372
SCT	1.02 [0.97-1.06]	0.4867501424509322	0.89823174673025	1.07 [1.01-1.13]	0.0335770115877145	0.4853706625550823	0.95 [0.88-1.01]	0.1097964107059562	0.9995144291544372
PYY	1.05 [1.00-1.09]	0.033602788323565	0.2616537117461595	1.04 [0.98-1.11]	0.2185097913548209	0.9369289144729476	1.04 [0.98-1.12]	0.2147413019695739	0.9995144291544372
PALLD	0.96 [0.92-1.00]	0.0337377019852683	0.2620055579707006	0.97 [0.91-1.03]	0.3569796441389661	0.9987908898300836	0.96 [0.90-1.03]	0.2473243262565021	0.9995144291544372
MFGE8	1.05 [1.00-1.09]	0.03404917454256	0.2630791127619144	1.06 [1.00-1.13]	0.0672572118025163	0.6722807494420332	1.01 [0.95-1.08]	0.7206041265161531	0.9995144291544372
IL25	0.95 [0.91-1.00]	0.0341027643335404	0.2630791127619144	0.96 [0.90-1.02]	0.1734969667336988	0.8668345112905427	0.97 [0.91-1.04]	0.4221724622962217	0.9995144291544372
RNF149	1.05 [1.00-1.09]	0.0341462273071115	0.2630791127619144	1.04 [0.98-1.11]	0.1686264396951059	0.8633571604179227	1.04 [0.97-1.11]	0.2444182711562384	0.9995144291544372
KRT18	1.05 [1.00-1.09]	0.034711540614163	0.2667307857719894	1.05 [0.98-1.11]	0.1644906172152886	0.8633571604179227	1.03 [0.96-1.10]	0.3824146820777383	0.9995144291544372
FLRT2	1.05 [1.00-1.09]	0.0349117768619054	0.2668648911957167	1.02 [0.96-1.08]	0.5154329261862206	0.9987908898300836	1.06 [0.99-1.14]	0.0756440418898809	0.9995144291544372
LAMA4	1.03 [0.99-1.08]	0.1005245883456577	0.4654855098037075	1.07 [1.00-1.14]	0.0350017031989438	0.4985608455654434	0.98 [0.92-1.05]	0.6453760587540496	0.9995144291544372
IL15	1.05 [1.00-1.09]	0.0351126455017073	0.2676995427284211	1.01 [0.95-1.07]	0.7521530786788431	0.9987908898300836	1.07 [1.00-1.15]	0.0372389956475801	0.9995144291544372
GKN1	1.04 [1.00-1.08]	0.0690235627224341	0.3946789667648995	1.07 [1.00-1.13]	0.0355548574710351	0.4995189875596177	0.99 [0.93-1.06]	0.8586350319952026	0.9995144291544372
ESAM	1.04 [1.00-1.09]	0.0357639080386536	0.2712483414879701	1.05 [0.99-1.12]	0.110009117382898	0.7703276325133387	1.02 [0.95-1.09]	0.5478254325414799	0.9995144291544372
CCL7	1.07 [1.00-1.15]	0.0360440464883645	0.2726648076321873	1.05 [0.98-1.12]	0.1393949652472517	0.8258963299764235	1.07 [1.00-1.15]	0.0490937089176468	0.9995144291544372
UBE2B	0.98 [0.94-1.02]	0.2750232775896329	0.7540544324523268	0.94 [0.88-1.00]	0.0360953788955751	0.4995189875596177	1.04 [0.97-1.11]	0.2831367262499867	0.9995144291544372
GNPDA1	1.04 [1.00-1.09]	0.0363552411715416	0.2743082796405722	1.00 [0.94-1.07]	0.9229041212074968	0.9987908898300836	1.07 [1.00-1.15]	0.0361994429541201	0.9995144291544372
PPY	1.05 [1.00-1.09]	0.0366944380432552	0.2761540182636731	1.04 [0.98-1.11]	0.1759444186463439	0.8678339568366963	1.04 [0.97-1.11]	0.2466137596592796	0.9995144291544372
GNLY	1.04 [0.99-1.08]	0.0844140365639194	0.4266358233657459	1.07 [1.00-1.13]	0.0369582395955597	0.509047451033182	1.00 [0.93-1.07]	0.9953678801522342	0.9995144291544372
CRTAP	0.96 [0.92-1.00]	0.0369769682622213	0.2775649031508642	0.95 [0.90-1.01]	0.1149987955412453	0.7858780022527706	0.98 [0.91-1.05]	0.5265326845099276	0.9995144291544372
CTSL	1.05 [1.00-1.09]	0.0371822858848603	0.2776784521324605	1.05 [0.99-1.12]	0.1098272711335484	0.7703276325133387	1.03 [0.97-1.11]	0.3345400065782371	0.9995144291544372
HDAC8	0.96 [0.92-1.00]	0.0373318550221145	0.2780842261851386	0.98 [0.92-1.04]	0.4216091126703154	0.9987908898300836	0.96 [0.89-1.02]	0.1875464258198015	0.9995144291544372
CD93	1.05 [1.00-1.09]	0.0375623079147987	0.2781837372432015	1.04 [0.98-1.11]	0.1811215038527617	0.8699022214606823	1.04 [0.97-1.11]	0.3150735789971833	0.9995144291544372
TYRP1	1.05 [1.00-1.09]	0.0376173497100909	0.2781837372432015	1.05 [0.99-1.11]	0.1269609141805805	0.8086215457747944	1.02 [0.95-1.09]	0.6359083242083444	0.9995144291544372
PLA2G7	0.96 [0.92-1.00]	0.0376310192503646	0.2781837372432015	0.96 [0.90-1.02]	0.166395923177635	0.8633571604179227	0.97 [0.90-1.04]	0.339162479503219	0.9995144291544372
TNFRSF1B	1.05 [1.00-1.09]	0.0377964547436046	0.2787011309376905	1.04 [0.98-1.11]	0.193878555228267	0.8925670752274114	1.05 [0.98-1.12]	0.1707427776192914	0.9995144291544372
C1QTNF5	1.07 [1.00-1.14]	0.0380543394033193	0.2798958968707616	1.02 [0.96-1.09]	0.4728614431524079	0.9987908898300836	1.03 [0.97-1.11]	0.3432575479246346	0.9995144291544372
LAMP3	1.05 [1.00-1.09]	0.0382125565228402	0.2802016007345321	1.06 [1.00-1.13]	0.0531187993626474	0.6189970661595342	1.02 [0.95-1.09]	0.5982860387509585	0.9995144291544372
MB	1.04 [1.00-1.09]	0.0476517940606524	0.3213469714944688	1.07 [1.00-1.14]	0.0382862847748995	0.5248636222662282	1.01 [0.94-1.08]	0.7959782782069649	0.9995144291544372
TIMP4	1.05 [1.00-1.09]	0.0383875355319469	0.2802016007345321	1.06 [1.00-1.13]	0.0619319032289924	0.6600042241921819	1.03 [0.96-1.10]	0.4760970330229481	0.9995144291544372
MFAP5	1.05 [1.00-1.09]	0.0384336222588278	0.2802016007345321	1.06 [1.00-1.13]	0.0535409163845395	0.6203947454081564	1.02 [0.95-1.09]	0.6649885797332836	0.9995144291544372
PHLDB1	1.05 [1.00-1.09]	0.038479740374845	0.2802016007345321	1.03 [0.97-1.10]	0.2883123225661298	0.9987908898300836	1.05 [0.98-1.12]	0.1722360513067112	0.9995144291544372
MANSC4	1.04 [1.00-1.09]	0.0467357840539272	0.3173685800871335	1.07 [1.00-1.13]	0.0387191980711999	0.5258607365949015	1.01 [0.95-1.08]	0.7406098882283108	0.9995144291544372
CD8A	0.96 [0.92-1.00]	0.0387847644786047	0.2817201797948401	0.98 [0.92-1.04]	0.490151864023169	0.9987908898300836	0.94 [0.88-1.01]	0.0981489681030163	0.9995144291544372
RNASET2	1.03 [0.99-1.08]	0.169933632885138	0.5988677028078657	1.07 [1.00-1.13]	0.0390231794222952	0.5275355736717686	0.98 [0.92-1.05]	0.6595639318890725	0.9995144291544372
TIMD4	1.05 [1.00-1.09]	0.0390496304223321	0.2828990655219024	1.04 [0.98-1.10]	0.2363418078470211	0.96581854343515	1.04 [0.97-1.12]	0.2268815495645071	0.9995144291544372
PTPRZ1	1.05 [1.00-1.09]	0.0392370949154167	0.2828990655219024	1.05 [0.99-1.12]	0.102084538946984	0.7546502625954267	1.03 [0.97-1.11]	0.3252688639880405	0.9995144291544372
AMBN	0.94 [0.88-1.00]	0.0392377128549214	0.2828990655219024	0.98 [0.92-1.04]	0.4293533546656294	0.9987908898300836	0.95 [0.88-1.01]	0.1001073104454603	0.9995144291544372
IDO1	1.05 [1.00-1.09]	0.0395279157906924	0.2842894436177877	1.04 [0.98-1.11]	0.197137766362644	0.8980378748501099	1.05 [0.98-1.12]	0.2018110660138059	0.9995144291544372
CGREF1	1.04 [1.00-1.08]	0.0722031718664479	0.4014670035232466	1.01 [0.95-1.07]	0.8580113721273126	0.9987908898300836	1.07 [1.00-1.15]	0.0396742368773816	0.9995144291544372
LYPD8	1.04 [0.99-1.08]	0.1155662463839491	0.493352981639081	1.00 [0.94-1.06]	0.9889771095510518	0.9987908898300836	1.07 [1.00-1.15]	0.0398097089455241	0.9995144291544372
MTPN	1.05 [1.00-1.09]	0.0398817235535706	0.2855597093049107	1.01 [0.95-1.07]	0.7983604212547005	0.9987908898300836	1.07 [1.00-1.14]	0.0595641955880305	0.9995144291544372
SIRT5	0.96 [0.92-1.00]	0.0400186974105903	0.2855597093049107	0.96 [0.91-1.02]	0.2134494410170276	0.9304953127221736	0.97 [0.91-1.04]	0.4345650721870678	0.9995144291544372
CXCL9	1.04 [1.00-1.09]	0.0400515892120299	0.2855597093049107	1.04 [0.98-1.11]	0.1963242596721815	0.8957294347543282	1.06 [0.99-1.13]	0.1172378950705475	0.9995144291544372
RLN1	0.96 [0.92-1.00]	0.0400957126078813	0.2855597093049107	0.96 [0.91-1.02]	0.2274812382722272	0.9543503721975334	0.97 [0.90-1.03]	0.3034203161075281	0.9995144291544372
SOD2	1.05 [1.00-1.09]	0.0410914006967905	0.2914823337836555	1.03 [0.97-1.10]	0.3081239302662534	0.9987908898300836	1.03 [0.97-1.11]	0.349085385236901	0.9995144291544372
FOLR2	1.05 [1.00-1.09]	0.0411269594242692	0.2914823337836555	1.03 [0.97-1.10]	0.3021757647092611	0.9987908898300836	1.05 [0.98-1.13]	0.1437545050922068	0.9995144291544372
CRTAC1	1.04 [1.00-1.08]	0.0801320516201316	0.4185788742947839	1.07 [1.00-1.13]	0.0413593162024884	0.5489509241421194	1.01 [0.95-1.09]	0.6922339595981535	0.9995144291544372
IL1R1	1.05 [1.00-1.09]	0.0414802353045331	0.2928805298938906	1.02 [0.96-1.08]	0.5267895184031228	0.9987908898300836	1.06 [0.99-1.14]	0.072005775612206	0.9995144291544372
ACRV1	0.94 [0.88-1.00]	0.0416688141005922	0.2929735893546946	0.99 [0.93-1.06]	0.8139653100609667	0.9987908898300836	0.98 [0.91-1.05]	0.4918149609176812	0.9995144291544372
ANPEP	1.07 [1.00-1.14]	0.0417387031409428	0.2929735893546946	1.04 [0.97-1.10]	0.2582039685090158	0.9907516688054316	1.04 [0.97-1.12]	0.2232507974262931	0.9995144291544372
LTA	0.96 [0.92-1.00]	0.0734668715825284	0.4032392199642536	0.94 [0.88-1.00]	0.0420131303546619	0.5526051379982563	1.01 [0.94-1.08]	0.77351636782404	0.9995144291544372
ACVRL1	0.97 [0.91-1.03]	0.3300493643537985	0.8011195171014294	1.07 [1.00-1.14]	0.0422217353665419	0.5528585976246748	1.00 [0.93-1.07]	0.9527833181388587	0.9995144291544372
DUSP29	1.04 [1.00-1.09]	0.0426986035190299	0.2982773260181036	1.05 [0.99-1.12]	0.1157657976109321	0.7879630047177664	1.02 [0.96-1.10]	0.4905417366661814	0.9995144291544372
CLEC5A	1.04 [1.00-1.09]	0.0599588250388253	0.360989214666742	1.01 [0.95-1.07]	0.7760281850811483	0.9987908898300836	1.07 [1.00-1.15]	0.0429772209076959	0.9995144291544372
CD200	1.04 [1.00-1.09]	0.0431169972124608	0.2996330842529263	1.03 [0.97-1.10]	0.2800163933863475	0.9987908898300836	1.04 [0.97-1.11]	0.2389255191631935	0.9995144291544372
CLU	1.04 [1.00-1.09]	0.0432005234487952	0.2996330842529263	1.05 [0.99-1.12]	0.123800992675591	0.8086215457747944	1.02 [0.95-1.09]	0.5951469882110156	0.9995144291544372
ADD1	0.94 [0.88-1.00]	0.0438149275261011	0.3027783532220175	0.95 [0.89-1.01]	0.0950887612804036	0.7225692931567622	0.99 [0.92-1.06]	0.7675694212941337	0.9995144291544372
ITPR1	1.05 [1.00-1.09]	0.0438613847304498	0.3027783532220175	1.06 [1.00-1.13]	0.0655001458156541	0.6722807494420332	1.01 [0.94-1.08]	0.7500528106060357	0.9995144291544372
BST2	1.07 [1.00-1.14]	0.044068644125527	0.3029815908628893	1.06 [0.99-1.12]	0.0802458766169529	0.7057769871129594	1.03 [0.96-1.10]	0.464782700146684	0.9995144291544372
PARD3	0.96 [0.92-1.00]	0.0440983479851808	0.3029815908628893	0.97 [0.91-1.03]	0.2893995715080086	0.9987908898300836	0.96 [0.90-1.03]	0.295834326118834	0.9995144291544372
EPHB4	1.05 [1.00-1.09]	0.0443508723022984	0.3040012843256134	1.05 [0.99-1.11]	0.1402785642397762	0.8258963299764235	1.03 [0.96-1.10]	0.3800871826825814	0.9995144291544372
CCS	0.94 [0.88-1.00]	0.0447979769024325	0.3063468209721379	0.97 [0.91-1.03]	0.3449152466411405	0.9987908898300836	0.99 [0.93-1.06]	0.8221660600837991	0.9995144291544372
LELP1	0.96 [0.92-1.00]	0.0452241903580611	0.3085388687979869	0.99 [0.93-1.05]	0.7086488777464333	0.9987908898300836	0.94 [0.88-1.01]	0.0766885662564851	0.9995144291544372
REXO2	0.96 [0.92-1.00]	0.0466676985059148	0.3173685800871335	0.97 [0.91-1.03]	0.3568837808614373	0.9987908898300836	0.96 [0.89-1.02]	0.1983416414093012	0.9995144291544372
BST1	1.07 [1.00-1.13]	0.0471700227130448	0.3193632975373984	1.01 [0.95-1.08]	0.6484434724305357	0.9987908898300836	1.06 [0.99-1.13]	0.112439252292911	0.9995144291544372
IFNGR1	1.04 [1.00-1.09]	0.0472482686767658	0.3193632975373984	1.04 [0.97-1.10]	0.266548936418675	0.9987908898300836	1.05 [0.98-1.12]	0.2005306490391273	0.9995144291544372
BCAM	1.05 [0.99-1.12]	0.1341197998579467	0.5401790559795923	1.05 [0.99-1.12]	0.0888190147276608	0.7194619007950809	1.07 [1.00-1.15]	0.0475252227938713	0.9995144291544372
BRK1	1.04 [0.98-1.11]	0.1862055932514594	0.6279701325170182	1.06 [1.00-1.13]	0.0476983713187368	0.6029404513017812	1.03 [0.96-1.10]	0.3590355929208485	0.9995144291544372
SCLY	1.04 [1.00-1.09]	0.0479151916625988	0.3218706751363145	1.02 [0.96-1.09]	0.5192091925876743	0.9987908898300836	1.04 [0.97-1.12]	0.2339731244185411	0.9995144291544372
LILRB2	1.04 [1.00-1.09]	0.0479499122206496	0.3218706751363145	1.05 [0.99-1.12]	0.1067518908555842	0.764119417775342	1.03 [0.96-1.10]	0.425690168723569	0.9995144291544372
C1QTNF1	1.05 [0.99-1.12]	0.1229569077204322	0.5095049392797848	1.06 [1.00-1.13]	0.0484074091141605	0.6037664657939056	1.04 [0.97-1.11]	0.3096015617657252	0.9995144291544372
SHISA5	1.04 [1.00-1.08]	0.0784417881095827	0.4151249447322817	1.06 [1.00-1.13]	0.0484541941246226	0.6037664657939056	1.02 [0.95-1.09]	0.6607091938255563	0.9995144291544372
ACE2	1.05 [0.98-1.12]	0.1425851136970924	0.5590669077982447	1.07 [1.00-1.14]	0.0485907943361533	0.6037664657939056	1.05 [0.98-1.12]	0.2065753761893645	0.9995144291544372
KLRF1	1.04 [1.00-1.09]	0.0488518207291793	0.325789722111676	1.06 [0.99-1.12]	0.0813020350588387	0.706330840731734	1.02 [0.96-1.09]	0.5050241054185667	0.9995144291544372
ATF4	0.94 [0.88-1.00]	0.0488684583167514	0.325789722111676	0.95 [0.89-1.01]	0.0837718812156444	0.7088797011088951	0.99 [0.93-1.06]	0.758249784651903	0.9995144291544372
EFNA4	1.04 [1.00-1.09]	0.0624396178308251	0.3686329960803923	1.06 [1.00-1.13]	0.0489035201877884	0.6039754400926733	1.02 [0.95-1.09]	0.6635856170900771	0.9995144291544372
XG	1.04 [1.00-1.09]	0.0495678082044354	0.32825622585749	1.04 [0.98-1.11]	0.202617732755459	0.908823010208818	1.04 [0.97-1.12]	0.2611470361382409	0.9995144291544372
SEPTIN3	1.04 [1.00-1.09]	0.0497335950908703	0.32825622585749	1.04 [0.97-1.10]	0.2536569177912781	0.9860052547267444	1.05 [0.98-1.12]	0.1972142945233659	0.9995144291544372
CRLF1	0.96 [0.92-1.00]	0.0497564137275537	0.32825622585749	0.97 [0.91-1.03]	0.2642837818268682	0.9970395903545932	0.96 [0.90-1.03]	0.2189783368476904	0.9995144291544372
CKMT1A_CKMT1B	1.04 [1.00-1.09]	0.0497940018620577	0.32825622585749	1.04 [0.98-1.10]	0.2520862630766803	0.9860052547267444	1.03 [0.97-1.11]	0.3269335090769684	0.9995144291544372
TOP1MT	1.04 [1.00-1.09]	0.0498005164571466	0.32825622585749	1.04 [0.97-1.10]	0.2551200043709651	0.9860052547267444	1.03 [0.96-1.10]	0.3894104837262595	0.9995144291544372
KRT8	1.04 [1.00-1.09]	0.0500462907160614	0.3287876419406943	1.03 [0.96-1.09]	0.4246213175014744	0.9987908898300836	1.05 [0.98-1.12]	0.1753034124268642	0.9995144291544372
PCDH1	1.04 [1.00-1.09]	0.0501063358437017	0.3287876419406943	1.02 [0.96-1.08]	0.5525554727608515	0.9987908898300836	1.06 [1.00-1.14]	0.0690524238229249	0.9995144291544372
TAGLN3	0.97 [0.93-1.01]	0.1046862576747381	0.4731876399741238	0.94 [0.89-1.00]	0.0506027276825851	0.6119342895631009	1.02 [0.95-1.09]	0.636100564541771	0.9995144291544372
IGDCC3	1.04 [1.00-1.09]	0.0508271907090118	0.3327699481397185	1.06 [0.99-1.12]	0.0835468646263994	0.7088797011088951	1.00 [0.94-1.07]	0.939621562881202	0.9995144291544372
TNFRSF21	1.04 [1.00-1.09]	0.0510104440233361	0.3331252603372838	1.03 [0.97-1.09]	0.3458323003802697	0.9987908898300836	1.05 [0.98-1.12]	0.1575288330188122	0.9995144291544372
PRDX6	1.04 [1.00-1.09]	0.0511096289832545	0.3331252603372838	1.01 [0.95-1.07]	0.7891683536008672	0.9987908898300836	1.06 [0.99-1.13]	0.1009348274860768	0.9995144291544372
TNFSF11	0.96 [0.92-1.00]	0.0801188964586221	0.4185788742947839	0.94 [0.88-1.00]	0.0513182988792798	0.6119342895631009	1.00 [0.93-1.07]	0.8970722665052745	0.9995144291544372
CCL3	1.00 [0.94-1.07]	0.9402265601143508	0.993696604207526	1.06 [1.00-1.13]	0.05139350996537	0.6119342895631009	1.03 [0.96-1.10]	0.4401960791082611	0.9995144291544372
TPSG1	0.97 [0.93-1.02]	0.2309411021317787	0.6913781171824691	0.94 [0.89-1.00]	0.0515913756831367	0.6119342895631009	1.03 [0.96-1.10]	0.3869469484291667	0.9995144291544372
ADRA2A	0.94 [0.88-1.00]	0.0519317338058623	0.3377297610537147	0.96 [0.91-1.02]	0.2338433083074225	0.9658026311989728	0.97 [0.91-1.04]	0.3721260886198761	0.9995144291544372
CST1	1.04 [1.00-1.09]	0.0522588664302496	0.3391019777251752	1.05 [0.99-1.11]	0.1262961650995458	0.8086215457747944	1.03 [0.96-1.10]	0.4326577136323321	0.9995144291544372
TFPI2	1.04 [1.00-1.09]	0.0526501281482673	0.3394299799342501	1.06 [0.99-1.13]	0.0751768643152709	0.6946722905082002	1.02 [0.95-1.09]	0.6039545512922017	0.9995144291544372
PTGDS	1.04 [1.00-1.09]	0.0579505639561507	0.354749783547086	1.06 [1.00-1.13]	0.0526523263042313	0.6174489671018291	1.01 [0.95-1.09]	0.6873954695677558	0.9995144291544372
MDK	1.03 [0.99-1.08]	0.1763324315369359	0.609920350601727	1.06 [1.00-1.13]	0.0532083094541243	0.6189970661595342	0.99 [0.93-1.06]	0.8082741699078971	0.9995144291544372
PLIN1	1.04 [1.00-1.09]	0.0533520991039966	0.3421971924759601	1.03 [0.97-1.10]	0.2827580850621339	0.9987908898300836	1.04 [0.97-1.12]	0.2344962829150529	0.9995144291544372
PBXIP1	0.96 [0.92-1.00]	0.0534390136195335	0.3421971924759601	0.99 [0.93-1.06]	0.8429481528274452	0.9987908898300836	0.95 [0.88-1.01]	0.1036987774188648	0.9995144291544372
SGSH	1.04 [1.00-1.09]	0.0538733177644005	0.3442233870285546	1.03 [0.97-1.10]	0.2871792121943447	0.9987908898300836	1.04 [0.97-1.11]	0.3007594802164615	0.9995144291544372
RSPO1	1.04 [1.00-1.09]	0.0542581528094774	0.3448994476716161	1.06 [0.99-1.13]	0.0729815831929162	0.6887729691565306	1.02 [0.95-1.09]	0.656552349997638	0.9995144291544372
ADAMTS1	1.04 [0.98-1.11]	0.2014349619653376	0.6494628440333582	1.06 [1.00-1.13]	0.0543105384563036	0.6219089109506147	1.03 [0.96-1.10]	0.3647427256470561	0.9995144291544372
CBS	1.06 [1.00-1.13]	0.0543219955625591	0.3448994476716161	1.02 [0.96-1.08]	0.5923337433147065	0.9987908898300836	1.06 [0.99-1.14]	0.0874718080316816	0.9995144291544372
FUT8	1.04 [1.00-1.09]	0.0543334746331998	0.3448994476716161	1.04 [0.98-1.11]	0.1677277766798364	0.8633571604179227	1.02 [0.96-1.10]	0.4832677770144823	0.9995144291544372
LILRA5	1.04 [1.00-1.09]	0.0547257319991886	0.3449221280486748	1.03 [0.97-1.10]	0.3392575285029572	0.9987908898300836	1.05 [0.98-1.13]	0.1472275115633787	0.9995144291544372
PDE4D	0.96 [0.92-1.00]	0.0547327674972622	0.3449221280486748	0.95 [0.89-1.01]	0.0928381660525493	0.7194619007950809	0.99 [0.93-1.06]	0.7660871806726517	0.9995144291544372
DSG3	0.96 [0.92-1.00]	0.0548095436351319	0.3449221280486748	0.94 [0.89-1.00]	0.0550468555188709	0.6261062835961109	0.99 [0.93-1.06]	0.7971632090996692	0.9995144291544372
GAL	0.96 [0.92-1.00]	0.0549817899565411	0.3452619928453764	0.95 [0.89-1.01]	0.0912087576455505	0.7194619007950809	0.98 [0.92-1.05]	0.5660807617997087	0.9995144291544372
CTSC	1.04 [1.00-1.09]	0.0551120790636974	0.3453374911287477	1.02 [0.96-1.09]	0.431789577980732	0.9987908898300836	1.05 [0.99-1.13]	0.1236487595198124	0.9995144291544372
VWC2L	0.96 [0.92-1.00]	0.0552991265294985	0.345767557743331	0.98 [0.92-1.04]	0.4652710861445307	0.9987908898300836	0.97 [0.90-1.03]	0.3239534104823888	0.9995144291544372
ADGRD1	1.02 [0.95-1.09]	0.6294241200014452	0.9477390727991656	1.06 [1.00-1.13]	0.0556902064558192	0.627144613976334	1.03 [0.96-1.10]	0.3843098627291181	0.9995144291544372
IFNL1	0.98 [0.94-1.02]	0.2992815035561117	0.7761118919927587	1.03 [0.97-1.09]	0.4094819315433542	0.9987908898300836	0.94 [0.88-1.00]	0.0558256612343793	0.9995144291544372
AHSA1	0.94 [0.88-1.00]	0.0563221064519644	0.3503237405882271	0.96 [0.90-1.02]	0.1482551130923884	0.8331704554008541	0.98 [0.91-1.04]	0.4691951296448111	0.9995144291544372
CD1C	0.96 [0.92-1.00]	0.056387725368653	0.3503237405882271	0.96 [0.90-1.02]	0.1692073189652801	0.8633571604179227	0.97 [0.91-1.04]	0.3546110823674616	0.9995144291544372
CENPF	0.96 [0.92-1.00]	0.0570501100626632	0.3527613012334701	0.95 [0.89-1.01]	0.0806794823227865	0.706330840731734	0.99 [0.93-1.06]	0.8626298795266539	0.9995144291544372
CD55	1.04 [1.00-1.09]	0.057215521933634	0.3527613012334701	1.04 [0.98-1.11]	0.1802051795601825	0.8699022214606823	1.03 [0.97-1.11]	0.3390707144278131	0.9995144291544372
CD164	1.04 [1.00-1.09]	0.0572446476991425	0.3527613012334701	1.04 [0.98-1.11]	0.1897948156365962	0.8871875558115968	1.03 [0.96-1.10]	0.4231152535630793	0.9995144291544372
CDHR1	1.04 [1.00-1.09]	0.0572633071180359	0.3527613012334701	1.03 [0.97-1.10]	0.3061828990216936	0.9987908898300836	1.03 [0.96-1.10]	0.3932018756467375	0.9995144291544372
ALMS1	0.94 [0.88-1.00]	0.0575206316156461	0.3536005143530244	0.95 [0.89-1.00]	0.0688124290947001	0.6722807494420332	1.00 [0.93-1.07]	0.9206202057222648	0.9995144291544372
FSTL3	1.04 [1.00-1.09]	0.0577840477680124	0.3544735703415887	1.05 [0.99-1.12]	0.0938883836668832	0.7194619007950809	1.03 [0.96-1.10]	0.3719992486324722	0.9995144291544372
RLN2	0.96 [0.92-1.00]	0.0583457235044421	0.3558467251581033	0.99 [0.93-1.05]	0.653725684895647	0.9987908898300836	0.95 [0.88-1.01]	0.113690301868243	0.9995144291544372
NAMPT	1.04 [1.00-1.08]	0.0808529928896635	0.4215906057818168	1.00 [0.94-1.06]	0.8992637910156649	0.9987908898300836	1.07 [1.00-1.14]	0.0584239579354264	0.9995144291544372
CX3CL1	1.04 [1.00-1.09]	0.0584953520807841	0.3558467251581033	1.03 [0.97-1.10]	0.2773391729082668	0.9987908898300836	1.04 [0.97-1.11]	0.2448267820760197	0.9995144291544372
FABP2	1.02 [0.98-1.06]	0.3260559588975846	0.7953913115964469	1.06 [1.00-1.13]	0.0588696707454409	0.6462384908898032	0.97 [0.91-1.04]	0.44172163397635	0.9995144291544372
ANGPTL1	1.06 [1.00-1.13]	0.0589474834205913	0.3576596763677153	1.06 [1.00-1.13]	0.0651204747810685	0.6722807494420332	1.05 [0.98-1.12]	0.20255929896772	0.9995144291544372
ZNF174	0.96 [0.92-1.00]	0.0590383438387804	0.3576596763677153	0.95 [0.89-1.01]	0.1004013719063454	0.7478877703227776	0.99 [0.93-1.06]	0.7872456260048675	0.9995144291544372
DLL1	1.04 [1.00-1.09]	0.0592946260471926	0.3584685467035246	1.05 [0.99-1.11]	0.1321933150930277	0.8086215457747944	1.03 [0.96-1.10]	0.3991844918532605	0.9995144291544372
FCRL3	1.04 [1.00-1.09]	0.0596462794796335	0.3598494547118384	1.03 [0.97-1.10]	0.2721890540377207	0.9987908898300836	1.04 [0.97-1.11]	0.278173967909504	0.9995144291544372
ANXA10	1.01 [0.95-1.08]	0.6680115995158535	0.9617225972597336	1.06 [1.00-1.13]	0.0600623773855989	0.6495634887627737	1.02 [0.95-1.09]	0.6614740206444367	0.9995144291544372
TLR2	1.02 [0.98-1.06]	0.3982194937164308	0.8562598833961546	0.98 [0.92-1.04]	0.4296570668239173	0.9987908898300836	1.07 [1.00-1.14]	0.0601083937335228	0.9995144291544372
F9	1.04 [1.00-1.08]	0.0603279066719889	0.3624639660127728	1.04 [0.98-1.11]	0.1802905719723193	0.8699022214606823	1.03 [0.96-1.10]	0.4380964108776021	0.9995144291544372
DMD	1.04 [1.00-1.08]	0.0607172607482217	0.3635391438435343	1.03 [0.97-1.10]	0.2901477586275349	0.9987908898300836	1.03 [0.97-1.11]	0.3489708268103777	0.9995144291544372
GAS6	1.04 [1.00-1.09]	0.0607558569163167	0.3635391438435343	1.01 [0.95-1.07]	0.8186844935950859	0.9987908898300836	1.07 [1.00-1.14]	0.0676747833017507	0.9995144291544372
CEACAM5	1.04 [1.00-1.09]	0.0613220037382706	0.3661763822407978	1.03 [0.97-1.10]	0.3314012319657646	0.9987908898300836	1.04 [0.97-1.12]	0.2310556624709746	0.9995144291544372
MYBPC2	1.04 [1.00-1.09]	0.0614707469176056	0.366315471427364	1.04 [0.98-1.11]	0.1958320787736396	0.8957294347543282	1.02 [0.95-1.09]	0.5430436355176769	0.9995144291544372
COL9A2	0.96 [0.92-1.00]	0.0622274860562777	0.3686329960803923	0.97 [0.91-1.03]	0.293083923786602	0.9987908898300836	0.97 [0.91-1.04]	0.4538844836518	0.9995144291544372
SEPTIN8	1.04 [1.00-1.08]	0.0622558841993633	0.3686329960803923	1.05 [0.99-1.12]	0.1329250319639315	0.8086215457747944	1.03 [0.96-1.10]	0.4755357575155943	0.9995144291544372
PLAU	1.04 [1.00-1.09]	0.0623851045225623	0.3686329960803923	1.04 [0.98-1.11]	0.1962893274553588	0.8957294347543282	1.03 [0.96-1.10]	0.3576650889478667	0.9995144291544372
IL4	0.96 [0.92-1.00]	0.0624908674862309	0.3686329960803923	0.96 [0.91-1.02]	0.2153326871094025	0.9304953127221736	0.98 [0.91-1.05]	0.5235545399931729	0.9995144291544372
PENK	1.01 [0.96-1.05]	0.8109319604007061	0.9905789570469749	1.06 [1.00-1.13]	0.062548635453173	0.6617464330553086	0.96 [0.90-1.03]	0.2913511123230643	0.9995144291544372
SIT1	0.96 [0.92-1.00]	0.0627732693086468	0.3695523112525174	0.97 [0.91-1.03]	0.2909597496747147	0.9987908898300836	0.97 [0.91-1.04]	0.3970171621871401	0.9995144291544372
FAM3B	1.04 [1.00-1.09]	0.0629105642881925	0.3696153877696621	1.05 [0.98-1.11]	0.1431742120477421	0.8258963299764235	1.02 [0.96-1.09]	0.508112802929007	0.9995144291544372
GRPEL1	1.04 [1.00-1.09]	0.063270769424301	0.3709852343754195	1.04 [0.98-1.11]	0.1798208046227636	0.8699022214606823	1.02 [0.96-1.09]	0.5142574375132137	0.9995144291544372
FTCD	1.04 [1.00-1.08]	0.0636765756380258	0.3726164345952611	1.04 [0.98-1.11]	0.2133982652093966	0.9304953127221736	1.02 [0.96-1.10]	0.498482190381229	0.9995144291544372
ADGRE5	1.02 [0.96-1.09]	0.5470191141048749	0.9313678210998454	1.05 [0.98-1.11]	0.1439364404583253	0.8258963299764235	1.07 [1.00-1.14]	0.0642180378403379	0.9995144291544372
FGFBP3	1.03 [0.99-1.08]	0.099612840692888	0.4652525654280979	1.06 [1.00-1.13]	0.0643787265103191	0.6722807494420332	1.01 [0.94-1.08]	0.8725451262689582	0.9995144291544372
CHAD	0.96 [0.92-1.00]	0.064521595136399	0.3768061155965702	0.98 [0.93-1.05]	0.6160641538400811	0.9987908898300836	0.96 [0.90-1.02]	0.2124691460353529	0.9995144291544372
ATP1B2	1.04 [0.97-1.10]	0.2805178850938493	0.7596321906855433	1.06 [1.00-1.13]	0.0651042977468183	0.6722807494420332	0.96 [0.90-1.03]	0.2794142981018441	0.9995144291544372
CLGN	1.04 [1.00-1.09]	0.0651291337052315	0.3788503124689341	1.06 [1.00-1.13]	0.0669958495282023	0.6722807494420332	1.00 [0.94-1.07]	0.9624408220920307	0.9995144291544372
SPINK6	1.04 [1.00-1.09]	0.0651311153628099	0.3788503124689341	1.04 [0.98-1.11]	0.1812129636978213	0.8699022214606823	1.04 [0.97-1.11]	0.3058879781068917	0.9995144291544372
TNFRSF10C	1.04 [1.00-1.09]	0.065806050067998	0.3820152409513999	1.04 [0.98-1.10]	0.21338713284598	0.9304953127221736	1.03 [0.96-1.10]	0.4205836586941786	0.9995144291544372
DCTPP1	1.04 [1.00-1.09]	0.0661156743715267	0.383051129295353	1.03 [0.96-1.09]	0.4144835926685494	0.9987908898300836	1.06 [0.99-1.13]	0.0955621830461171	0.9995144291544372
STEAP4	0.96 [0.92-1.00]	0.067106617356952	0.388022421153069	0.98 [0.92-1.04]	0.5501084110771471	0.9987908898300836	0.96 [0.89-1.02]	0.1820019096328161	0.9995144291544372
CCL21	1.03 [0.97-1.10]	0.3369170649499605	0.8057312282177597	1.06 [1.00-1.13]	0.0671717904006394	0.6722807494420332	0.99 [0.93-1.06]	0.8543092384521025	0.9995144291544372
CCL14	1.04 [0.98-1.11]	0.2266357985833085	0.6900693762912	1.06 [1.00-1.13]	0.0674443222145192	0.6722807494420332	1.02 [0.95-1.09]	0.5968443057388075	0.9995144291544372
FABP1	1.02 [0.98-1.07]	0.2556509413785064	0.731146668780841	1.06 [1.00-1.13]	0.0675366896995478	0.6722807494420332	0.99 [0.92-1.06]	0.7527792781151572	0.9995144291544372
SIAE	1.04 [1.00-1.09]	0.0677701814580314	0.3910848416155171	1.05 [0.99-1.11]	0.1294488909411069	0.8086215457747944	1.02 [0.95-1.09]	0.6166305783189276	0.9995144291544372
PROS1	1.04 [1.00-1.08]	0.0682145816480618	0.3928729357245373	1.05 [0.98-1.11]	0.1421512353929306	0.8258963299764235	1.01 [0.95-1.08]	0.709942035079269	0.9995144291544372
SLITRK6	1.04 [1.00-1.09]	0.0686892954175998	0.3946789667648995	1.02 [0.96-1.09]	0.4694486070903217	0.9987908898300836	1.05 [0.98-1.12]	0.1712584266995606	0.9995144291544372
NPHS1	0.96 [0.92-1.00]	0.068849863408552	0.3946789667648995	0.96 [0.90-1.02]	0.1448146989547701	0.8258963299764235	0.98 [0.92-1.05]	0.6209427451763334	0.9995144291544372
B2M	0.96 [0.90-1.03]	0.273050365309354	0.7515517136028042	1.06 [1.00-1.13]	0.068964524641917	0.6722807494420332	1.01 [0.95-1.08]	0.7198889347002091	0.9995144291544372
NT5E	1.04 [1.00-1.09]	0.0690688191838574	0.3946789667648995	1.05 [0.99-1.12]	0.0935605068542844	0.7194619007950809	1.00 [0.94-1.07]	0.919936259829555	0.9995144291544372
IGLC2	1.02 [0.98-1.06]	0.3942012764769611	0.8527902780581548	1.06 [1.00-1.13]	0.0691694770184234	0.6722807494420332	0.98 [0.91-1.04]	0.4911182936107559	0.9995144291544372
MTHFSD	0.96 [0.92-1.00]	0.0698007715450417	0.3973678505528033	0.98 [0.92-1.04]	0.4956522463742765	0.9987908898300836	0.96 [0.89-1.02]	0.1823069904899285	0.9995144291544372
CD177	1.04 [1.00-1.09]	0.0698115436073932	0.3973678505528033	1.04 [0.98-1.11]	0.1606814215865	0.8624811599863605	1.02 [0.95-1.09]	0.5587088742775239	0.9995144291544372
IL12RB1	1.04 [0.99-1.08]	0.0852625382275521	0.4292527786628485	1.06 [1.00-1.12]	0.06999087254465	0.6722807494420332	1.01 [0.94-1.08]	0.8553519483220349	0.9995144291544372
FASLG	0.96 [0.92-1.00]	0.070122867472532	0.3978510720751247	0.96 [0.90-1.02]	0.1670635441977932	0.8633571604179227	0.97 [0.90-1.04]	0.3404430674623727	0.9995144291544372
ZNF830	0.96 [0.92-1.00]	0.0701689390817429	0.3978510720751247	0.95 [0.90-1.01]	0.1108842067557614	0.7704287780206284	0.98 [0.92-1.05]	0.6036288456181109	0.9995144291544372
PDCD1LG2	1.04 [1.00-1.08]	0.0708937768356402	0.4004058575629968	1.04 [0.98-1.11]	0.2072556290004265	0.9197362259593398	1.03 [0.96-1.10]	0.3683601816964763	0.9995144291544372
IL10	1.04 [1.00-1.08]	0.0712776751482962	0.4006374266500791	1.02 [0.96-1.09]	0.4633346964412896	0.9987908898300836	1.04 [0.97-1.12]	0.2214231464811844	0.9995144291544372
CDH17	1.03 [0.99-1.08]	0.14038376337819	0.553199175525391	1.00 [0.94-1.06]	0.9547325880936368	0.9987908898300836	1.06 [0.99-1.14]	0.0715427413716011	0.9995144291544372
APOM	0.94 [0.89-1.01]	0.0715652350413384	0.4006374266500791	0.98 [0.92-1.04]	0.5159483642318206	0.9987908898300836	0.96 [0.90-1.03]	0.2277449082688959	0.9995144291544372
GNGT1	0.96 [0.92-1.00]	0.0716474355066299	0.4006374266500791	0.97 [0.91-1.03]	0.2843264464088906	0.9987908898300836	0.97 [0.91-1.04]	0.4059449153383537	0.9995144291544372
CPXM2	1.04 [1.00-1.08]	0.071794167433688	0.4006374266500791	1.05 [0.99-1.12]	0.1210687337838861	0.8086215457747944	1.03 [0.96-1.10]	0.3909125944166264	0.9995144291544372
ARG1	0.94 [0.89-1.01]	0.0718694496713071	0.4006374266500791	0.95 [0.89-1.01]	0.0886359649724656	0.7194619007950809	1.03 [0.96-1.10]	0.372013722137603	0.9995144291544372
TPP1	1.04 [1.00-1.09]	0.0718898310904584	0.4006374266500791	1.04 [0.98-1.11]	0.2152837906485487	0.9304953127221736	1.03 [0.96-1.10]	0.4637995321155688	0.9995144291544372
CRISP3	0.96 [0.92-1.00]	0.0718952094399457	0.4006374266500791	0.95 [0.89-1.01]	0.0941213856519592	0.7194619007950809	0.98 [0.92-1.05]	0.5854371600002215	0.9995144291544372
NOTCH1	1.04 [1.00-1.09]	0.0723190561141191	0.4014670035232466	1.02 [0.96-1.09]	0.5115511785270357	0.9987908898300836	1.05 [0.98-1.12]	0.1765621299753501	0.9995144291544372
ASGR2	0.94 [0.89-1.01]	0.0728227105157524	0.4032392199642536	0.99 [0.93-1.05]	0.7844672067433025	0.9987908898300836	0.99 [0.93-1.06]	0.8693225696524489	0.9995144291544372
ENDOU	0.96 [0.92-1.00]	0.0732241467642347	0.4032392199642536	0.98 [0.92-1.04]	0.4720857295693724	0.9987908898300836	0.96 [0.89-1.02]	0.188983375346894	0.9995144291544372
DPEP1	1.04 [1.00-1.09]	0.0732880214434409	0.4032392199642536	1.03 [0.97-1.09]	0.3508564981994164	0.9987908898300836	1.03 [0.96-1.10]	0.4697626983900672	0.9995144291544372
NHLRC3	1.03 [0.99-1.08]	0.1090400000774923	0.4783492806132018	1.06 [0.99-1.13]	0.0733253421127806	0.6887729691565306	1.01 [0.94-1.08]	0.866124995224783	0.9995144291544372
NUCB2	1.04 [1.00-1.08]	0.0733805978109408	0.4032392199642536	1.05 [0.98-1.11]	0.1513960448737029	0.8392588336030512	1.02 [0.95-1.09]	0.5696119889758682	0.9995144291544372
TGFA	1.04 [1.00-1.09]	0.0736784726741501	0.4036419140872763	1.04 [0.98-1.11]	0.1734676595581105	0.8668345112905427	1.03 [0.96-1.10]	0.452276586469781	0.9995144291544372
HDDC2	0.97 [0.93-1.01]	0.1031324664002905	0.4705418779513254	0.95 [0.89-1.01]	0.0737263372900277	0.6887729691565306	1.00 [0.94-1.07]	0.9734699200900844	0.9995144291544372
DDI2	0.97 [0.93-1.01]	0.1053329674270331	0.4731880998260564	0.95 [0.89-1.01]	0.0740297258775706	0.6887729691565306	1.00 [0.94-1.07]	0.910844690676706	0.9995144291544372
LRIG3	1.04 [1.00-1.08]	0.0740436524380957	0.4048828934817218	1.04 [0.98-1.11]	0.2137384100948218	0.9304953127221736	1.03 [0.96-1.10]	0.3916962485137497	0.9995144291544372
NCAN	0.96 [0.92-1.01]	0.0921718862531224	0.4482763802734916	0.94 [0.89-1.01]	0.0743025634535298	0.6887729691565306	1.01 [0.94-1.08]	0.8424360718366266	0.9995144291544372
TIMP3	1.04 [1.00-1.08]	0.074899124338691	0.4074924873224166	1.05 [0.99-1.12]	0.086092382131431	0.7162101305520756	1.00 [0.94-1.07]	0.9582430568993344	0.9995144291544372
TNFRSF6B	1.04 [1.00-1.09]	0.0749808386842273	0.4074924873224166	1.04 [0.98-1.11]	0.171919836931369	0.8668345112905427	1.03 [0.96-1.10]	0.3820173446360747	0.9995144291544372
ACRBP	0.94 [0.89-1.01]	0.0750790952669384	0.4074924873224166	0.97 [0.92-1.03]	0.3809053147305384	0.9987908898300836	0.99 [0.92-1.06]	0.70146771141374	0.9995144291544372
VSIG4	1.04 [1.00-1.09]	0.0756098196250801	0.4096116387852205	1.04 [0.98-1.11]	0.1801729678915923	0.8699022214606823	1.04 [0.97-1.12]	0.2282571774377567	0.9995144291544372
CSPG5	0.96 [0.92-1.00]	0.0759639697064576	0.4103427799601862	0.98 [0.92-1.04]	0.4273155887316805	0.9987908898300836	0.96 [0.90-1.03]	0.2466178492119581	0.9995144291544372
NECTIN1	0.96 [0.92-1.00]	0.0760258369720756	0.4103427799601862	0.97 [0.91-1.03]	0.2648842720041159	0.9980155796800236	0.97 [0.91-1.04]	0.4450046791053204	0.9995144291544372
SIGLEC10	1.04 [1.00-1.09]	0.0761869699257762	0.410346208469471	1.03 [0.97-1.09]	0.3844836986137919	0.9987908898300836	1.05 [0.98-1.12]	0.1689898007223145	0.9995144291544372
CD109	1.05 [0.99-1.12]	0.1041186240814783	0.4728248558599014	1.06 [0.99-1.12]	0.0762437295907063	0.7022922530882766	1.03 [0.96-1.10]	0.3750548016323375	0.9995144291544372
IFI30	1.04 [1.00-1.08]	0.0763075312325078	0.410346208469471	1.05 [0.98-1.11]	0.1654819100854976	0.8633571604179227	1.04 [0.97-1.11]	0.2917291788061033	0.9995144291544372
GLYR1	0.96 [0.92-1.00]	0.0768034650054593	0.4122538930440094	0.97 [0.91-1.03]	0.3363881354868597	0.9987908898300836	0.97 [0.91-1.04]	0.369611621126285	0.9995144291544372
XCL1	0.97 [0.93-1.01]	0.1321986256463438	0.5361388706768387	1.01 [0.95-1.08]	0.700345921394147	0.9987908898300836	0.94 [0.88-1.01]	0.0768900051360572	0.9995144291544372
CCL5	1.06 [0.99-1.13]	0.0770359201806328	0.4127429117934821	1.04 [0.98-1.11]	0.194102771496372	0.8925670752274114	1.02 [0.95-1.09]	0.662572822195358	0.9995144291544372
CCL24	0.98 [0.92-1.04]	0.4644312405072701	0.8898108236509158	1.06 [0.99-1.12]	0.07715256859435	0.7022922530882766	0.96 [0.90-1.03]	0.2985213490749222	0.9995144291544372
COL28A1	1.04 [1.00-1.08]	0.0772228211515947	0.4129865160488215	1.04 [0.98-1.10]	0.2507573434603116	0.9854797347296232	1.03 [0.97-1.10]	0.3480527447883363	0.9995144291544372
ARSA	1.06 [0.99-1.13]	0.0775067801849408	0.4137473457770149	1.03 [0.97-1.09]	0.3864724876972006	0.9987908898300836	1.04 [0.97-1.11]	0.2951449199518111	0.9995144291544372
ADAM12	1.02 [0.96-1.09]	0.5200751116271116	0.9162901050199146	1.06 [0.99-1.12]	0.0778342649391205	0.7022922530882766	1.01 [0.94-1.08]	0.7994530629191076	0.9995144291544372
APOC1	0.95 [0.89-1.01]	0.077991593680467	0.415035089018553	0.99 [0.94-1.06]	0.8641142111116107	0.9987908898300836	0.97 [0.91-1.04]	0.4630503066796321	0.9995144291544372
PRC1	0.96 [0.92-1.01]	0.0960434501102232	0.4575442622008268	0.95 [0.89-1.01]	0.0780536278265691	0.7022922530882766	1.00 [0.94-1.07]	0.928499564445252	0.9995144291544372
CPE	1.04 [1.00-1.09]	0.0781899725556888	0.415117672477475	1.04 [0.98-1.10]	0.2158660619989998	0.9310618922261148	1.02 [0.96-1.09]	0.5208512186777812	0.9995144291544372
BPIFA2	1.06 [0.99-1.13]	0.0861620712924138	0.4322908044224197	1.02 [0.96-1.08]	0.6112982185209418	0.9987908898300836	1.06 [0.99-1.14]	0.0782704312176444	0.9995144291544372
CPVL	1.04 [1.00-1.09]	0.0784756744836368	0.4151249447322817	1.03 [0.97-1.10]	0.2784096899529098	0.9987908898300836	1.03 [0.96-1.10]	0.4005681676399275	0.9995144291544372
NLGN2	1.04 [1.00-1.08]	0.0789498703591825	0.4168690690594679	1.01 [0.95-1.08]	0.6632915240632946	0.9987908898300836	1.04 [0.98-1.12]	0.2030169646375195	0.9995144291544372
GRSF1	0.96 [0.92-1.00]	0.079090912417447	0.4168690690594679	0.98 [0.92-1.04]	0.4208812043547189	0.9987908898300836	0.96 [0.90-1.03]	0.2845135388728487	0.9995144291544372
ACP5	1.03 [0.96-1.10]	0.3699240472506021	0.8360622777084655	1.06 [0.99-1.12]	0.0792971422185192	0.7041329942636032	1.03 [0.97-1.11]	0.3472757823121424	0.9995144291544372
MEP1A	1.04 [1.00-1.08]	0.0793507439815356	0.4173628843356951	1.02 [0.96-1.09]	0.4540167349969694	0.9987908898300836	1.05 [0.98-1.12]	0.1859746312106867	0.9995144291544372
BCL2L11	1.05 [0.99-1.12]	0.1343365539722649	0.5403068011005696	1.06 [0.99-1.12]	0.07949612129916	0.7041329942636032	1.04 [0.98-1.12]	0.2182865041572402	0.9995144291544372
VAMP5	1.04 [1.00-1.08]	0.0795898432592806	0.4173628843356951	1.04 [0.98-1.11]	0.1748512079281265	0.8668345112905427	1.02 [0.95-1.09]	0.6567373020018767	0.9995144291544372
NBL1	1.04 [1.00-1.08]	0.0796133995119802	0.4173628843356951	1.04 [0.98-1.11]	0.1979399404541321	0.8988874434308954	1.04 [0.97-1.11]	0.2902460690133204	0.9995144291544372
MLN	1.02 [0.98-1.07]	0.2652275738893465	0.7417333378595538	1.06 [0.99-1.12]	0.0796273837210186	0.7041329942636032	1.00 [0.94-1.07]	0.9595486610639318	0.9995144291544372
DPP6	1.04 [0.99-1.09]	0.0828530557303898	0.4236171323438514	1.06 [0.99-1.12]	0.0810559668571657	0.706330840731734	1.01 [0.95-1.08]	0.7193457701458748	0.9995144291544372
TNFRSF9	1.04 [1.00-1.08]	0.0814144296364454	0.422713881795153	1.04 [0.98-1.11]	0.1747624066934706	0.8668345112905427	1.04 [0.97-1.11]	0.3177898113794901	0.9995144291544372
AGXT	1.06 [0.99-1.13]	0.0814987651641582	0.422713881795153	1.03 [0.97-1.10]	0.2761405295475804	0.9987908898300836	1.02 [0.95-1.09]	0.5410636552327776	0.9995144291544372
MAMDC2	1.04 [1.00-1.09]	0.0815027107707778	0.422713881795153	1.04 [0.98-1.10]	0.2306711507643845	0.9571575672100704	1.04 [0.98-1.12]	0.2111721950491657	0.9995144291544372
CD163	1.04 [1.00-1.09]	0.0816583452707451	0.4227701563662689	1.05 [0.98-1.11]	0.1439468168281747	0.8258963299764235	1.03 [0.96-1.10]	0.4459905634200107	0.9995144291544372
ADGRF5	1.04 [0.98-1.11]	0.1868444463374142	0.628485945904527	1.06 [0.99-1.12]	0.0817602137559335	0.706330840731734	1.01 [0.94-1.08]	0.8446300187549143	0.9995144291544372
PRSS53	1.01 [0.97-1.05]	0.7496624864845773	0.9820612205181544	0.95 [0.90-1.01]	0.1242861181753249	0.8086215457747944	1.06 [0.99-1.14]	0.0818323259897401	0.9995144291544372
FURIN	1.04 [1.00-1.08]	0.0822014073006866	0.4236171323438514	1.03 [0.97-1.09]	0.393974481798038	0.9987908898300836	1.05 [0.98-1.12]	0.1871098512519658	0.9995144291544372
PRTG	1.04 [1.00-1.08]	0.0824645193649183	0.4236171323438514	1.01 [0.95-1.08]	0.6488863186021276	0.9987908898300836	1.05 [0.98-1.12]	0.1560805691602896	0.9995144291544372
TPPP2	0.97 [0.93-1.01]	0.1509663110094224	0.5721753323486649	0.95 [0.89-1.01]	0.0827383389624964	0.7088797011088951	1.01 [0.95-1.08]	0.7449747839714134	0.9995144291544372
CBLIF	1.03 [0.97-1.09]	0.3971966169096627	0.8556078862524671	1.04 [0.98-1.11]	0.1599246238579548	0.8615865344376905	1.06 [0.99-1.14]	0.0827918925000692	0.9995144291544372
ITGB2	1.04 [0.99-1.09]	0.0827982562401935	0.4236171323438514	1.04 [0.98-1.11]	0.1988875649103534	0.901788337792286	1.03 [0.97-1.11]	0.3353111760145434	0.9995144291544372
APOBR	1.06 [0.99-1.13]	0.082927374039016	0.4236171323438514	1.02 [0.96-1.09]	0.4373707938359809	0.9987908898300836	1.06 [0.99-1.13]	0.1177724382620719	0.9995144291544372
LILRA3	1.04 [1.00-1.08]	0.0829782777164597	0.4236171323438514	1.03 [0.97-1.09]	0.3453871437264004	0.9987908898300836	1.04 [0.97-1.11]	0.2822191609136001	0.9995144291544372
HAO1	1.04 [1.00-1.08]	0.0830935475153164	0.4236171323438514	1.04 [0.98-1.10]	0.2375318906510983	0.96665794772486	1.02 [0.95-1.09]	0.6274913322913609	0.9995144291544372
LPA	0.96 [0.92-1.00]	0.0830949662645908	0.4236171323438514	0.97 [0.91-1.03]	0.2716761837756634	0.9987908898300836	0.99 [0.92-1.05]	0.6768652372739805	0.9995144291544372
PGA4	1.04 [1.00-1.08]	0.0831375535847883	0.4236171323438514	1.03 [0.97-1.10]	0.3194812668583238	0.9987908898300836	1.04 [0.97-1.11]	0.2504869201230739	0.9995144291544372
GGT5	1.04 [1.00-1.08]	0.083272682864853	0.4236171323438514	1.04 [0.98-1.11]	0.1628314122039001	0.8633571604179227	1.02 [0.95-1.09]	0.638033740627618	0.9995144291544372
SERPING1	1.04 [1.00-1.08]	0.0835501472567069	0.4242894434601463	1.03 [0.97-1.09]	0.3625833709751581	0.9987908898300836	1.03 [0.97-1.11]	0.3193429398173197	0.9995144291544372
ASPN	1.02 [0.96-1.09]	0.5351365323055989	0.92485997637032	1.06 [0.99-1.12]	0.0840377919733895	0.7088797011088951	1.02 [0.95-1.09]	0.5801150857465444	0.9995144291544372
FSTL1	1.04 [0.99-1.08]	0.0844850959233563	0.4266358233657459	1.05 [0.99-1.12]	0.1047685649948823	0.764119417775342	1.01 [0.95-1.08]	0.7413095969214905	0.9995144291544372
CXCL8	1.04 [0.99-1.09]	0.0845303289763276	0.4266358233657459	1.02 [0.96-1.08]	0.6069782375026264	0.9987908898300836	1.06 [0.99-1.13]	0.1062263281846077	0.9995144291544372
COL4A1	1.04 [1.00-1.08]	0.0845966238797147	0.4266358233657459	1.03 [0.97-1.10]	0.2946601978789871	0.9987908898300836	1.03 [0.96-1.10]	0.4315375399328175	0.9995144291544372
IGF2R	1.04 [0.99-1.09]	0.0855205031994082	0.4298104463722408	1.05 [0.99-1.12]	0.1267716484989778	0.8086215457747944	1.02 [0.95-1.09]	0.5490992814722307	0.9995144291544372
SWAP70	1.02 [0.98-1.07]	0.2815158049109411	0.7596321906855433	0.99 [0.93-1.05]	0.7285038214260005	0.9987908898300836	1.06 [0.99-1.14]	0.0862546792440763	0.9995144291544372
AKR7L	1.01 [0.95-1.08]	0.7787471507549597	0.9905789570469749	1.06 [0.99-1.12]	0.0863949759282429	0.716685595768379	0.99 [0.93-1.06]	0.8211629991794328	0.9995144291544372
CDH3	0.96 [0.92-1.01]	0.0864388774493152	0.4328605527147415	0.95 [0.90-1.01]	0.11396505319499	0.7811689092238757	0.99 [0.92-1.06]	0.7184673701992561	0.9995144291544372
OMD	1.04 [0.99-1.08]	0.0865721105429483	0.4328605527147415	1.04 [0.98-1.11]	0.2256772631597701	0.9534910825149548	1.03 [0.97-1.11]	0.3277108936864202	0.9995144291544372
ANGPTL7	1.02 [0.96-1.09]	0.5064935139633185	0.9056711945945438	1.05 [0.99-1.12]	0.0872027962400247	0.7192999011889046	1.04 [0.97-1.11]	0.2679392540880873	0.9995144291544372
CCL11	0.94 [0.88-1.01]	0.087389568341353	0.4362009223192321	1.04 [0.98-1.11]	0.1667462123796423	0.8633571604179227	1.01 [0.95-1.08]	0.7220403652138783	0.9995144291544372
VWF	1.03 [0.99-1.08]	0.1353153676292499	0.5405210307488504	1.05 [0.99-1.12]	0.0878244543582102	0.7194619007950809	1.00 [0.94-1.07]	0.9080089920386132	0.9995144291544372
CHGA	1.04 [0.99-1.08]	0.0887547255954329	0.4415056196570087	1.04 [0.98-1.11]	0.1776896028082716	0.8699022214606823	1.03 [0.97-1.11]	0.3378127284559654	0.9995144291544372
SRP14	1.04 [0.99-1.08]	0.0889454569116984	0.4417019288812233	1.01 [0.95-1.07]	0.7731369674013806	0.9987908898300836	1.05 [0.98-1.13]	0.1339357873122086	0.9995144291544372
NENF	0.96 [0.93-1.01]	0.0891504942183264	0.4419684942572378	0.97 [0.91-1.03]	0.3633330389675895	0.9987908898300836	0.97 [0.91-1.04]	0.423811210046223	0.9995144291544372
FCGR2A	1.04 [0.99-1.08]	0.0893920060301732	0.4424146739120436	1.03 [0.97-1.09]	0.3476080276909383	0.9987908898300836	1.04 [0.97-1.11]	0.2310590245872259	0.9995144291544372
TMPRSS5	1.03 [0.99-1.08]	0.1313275418813541	0.5340897246428328	1.05 [0.99-1.12]	0.089452119662029	0.7194619007950809	1.00 [0.94-1.08]	0.886298655769301	0.9995144291544372
JCHAIN	1.04 [0.99-1.08]	0.0896903031566305	0.4431399073051795	1.03 [0.97-1.10]	0.2677412988136929	0.9987908898300836	1.03 [0.96-1.10]	0.441560903686956	0.9995144291544372
LGALS1	1.03 [0.99-1.08]	0.1555230501278621	0.5782045327871835	1.06 [0.99-1.12]	0.0897150622410246	0.7194619007950809	1.01 [0.94-1.08]	0.7822007233581862	0.9995144291544372
NEO1	1.04 [0.99-1.08]	0.089978408628891	0.4432375581799229	1.02 [0.96-1.08]	0.578556613363681	0.9987908898300836	1.05 [0.98-1.13]	0.1426781468629234	0.9995144291544372
ATG4A	0.97 [0.91-1.03]	0.3134051967654691	0.7871484253471736	0.95 [0.89-1.01]	0.0901354246040281	0.7194619007950809	1.03 [0.97-1.11]	0.3457761965674448	0.9995144291544372
SLIT2	1.04 [0.99-1.08]	0.090154514642101	0.4432375581799229	1.05 [0.98-1.11]	0.1423757677517721	0.8258963299764235	1.01 [0.94-1.08]	0.8204283028803193	0.9995144291544372
SFTPA1	1.04 [0.99-1.08]	0.0901654484790665	0.4432375581799229	1.03 [0.97-1.10]	0.3393898009830233	0.9987908898300836	1.03 [0.96-1.10]	0.4428902173774343	0.9995144291544372
CDNF	1.02 [0.98-1.06]	0.4375469831891763	0.8752766827858351	1.05 [0.99-1.12]	0.0902880946170473	0.7194619007950809	0.98 [0.91-1.04]	0.4699757797161256	0.9995144291544372
RAB6A	0.97 [0.93-1.01]	0.1530506427838552	0.5763925132367403	0.95 [0.89-1.01]	0.0904205962417928	0.7194619007950809	1.01 [0.94-1.08]	0.7630567021155618	0.9995144291544372
TLR3	1.04 [0.99-1.08]	0.0906170140128944	0.4447087074246246	1.03 [0.97-1.09]	0.3925689058480202	0.9987908898300836	1.04 [0.97-1.11]	0.2905852893713413	0.9995144291544372
SMPD1	1.04 [0.99-1.08]	0.0908420396017199	0.4450650262366142	1.03 [0.97-1.10]	0.2728773628023362	0.9987908898300836	1.03 [0.96-1.10]	0.4126323277046814	0.9995144291544372
SERPINA11	1.04 [0.99-1.08]	0.0909965493942775	0.4450752499686604	1.05 [0.98-1.12]	0.1412042109910018	0.8258963299764235	1.02 [0.95-1.09]	0.579119520013152	0.9995144291544372
ERI1	0.96 [0.92-1.01]	0.0911725569128766	0.4451904116816048	0.97 [0.91-1.03]	0.3376660085476249	0.9987908898300836	0.97 [0.91-1.04]	0.4444957972471962	0.9995144291544372
CRIM1	1.04 [0.99-1.08]	0.1075885018541277	0.4745595550061222	1.05 [0.99-1.12]	0.0916649185959721	0.7194619007950809	1.02 [0.95-1.09]	0.5643408760434597	0.9995144291544372
HMMR	0.96 [0.92-1.01]	0.0919836034315442	0.4482763802734916	0.97 [0.91-1.03]	0.2950361666223663	0.9987908898300836	0.98 [0.91-1.04]	0.4760713408745962	0.9995144291544372
MGMT	1.04 [0.99-1.08]	0.0922651042960166	0.4482763802734916	1.05 [0.98-1.11]	0.1498207220217137	0.8375353256275645	1.01 [0.94-1.08]	0.8368544872168818	0.9995144291544372
SLC4A1	0.97 [0.93-1.01]	0.1119131349034457	0.4841279317304614	0.95 [0.89-1.01]	0.0923932809748859	0.7194619007950809	1.00 [0.93-1.07]	0.9397135425922132	0.9995144291544372
IGSF8	1.00 [0.96-1.04]	0.9294434669504764	0.991835009536775	1.05 [0.99-1.12]	0.0928121755966103	0.7194619007950809	0.95 [0.88-1.01]	0.1072030779487169	0.9995144291544372
IL6R	1.04 [0.99-1.09]	0.0929422320492286	0.4508161421656935	1.04 [0.98-1.10]	0.2490732440952617	0.9841595030557028	1.02 [0.95-1.09]	0.5460029388270339	0.9995144291544372
DDX1	0.96 [0.92-1.01]	0.0935181454353883	0.4528130529476556	0.96 [0.90-1.02]	0.1804379815589814	0.8699022214606823	0.98 [0.92-1.05]	0.5998185908263958	0.9995144291544372
KLK7	0.96 [0.93-1.01]	0.0936640698562959	0.4528130529476556	0.98 [0.92-1.04]	0.4834890558392035	0.9987908898300836	0.95 [0.89-1.02]	0.1816601273236983	0.9995144291544372
IGFBP6	1.03 [0.99-1.07]	0.1552215555357004	0.5782045327871835	1.06 [0.99-1.12]	0.0937454216795818	0.7194619007950809	1.00 [0.94-1.08]	0.9046075403989978	0.9995144291544372
LAMB1	1.04 [0.99-1.08]	0.0939662797818062	0.4535232015915275	1.05 [0.99-1.12]	0.1254620630116491	0.8086215457747944	1.01 [0.95-1.08]	0.6957520414417451	0.9995144291544372
SIRPA	1.03 [0.99-1.08]	0.1090418394643214	0.4783492806132018	1.05 [0.99-1.12]	0.0940106193086341	0.7194619007950809	1.00 [0.94-1.07]	0.898351799221101	0.9995144291544372
AFAP1	0.95 [0.89-1.01]	0.0943312028051271	0.4540435897781926	0.97 [0.91-1.03]	0.3070172406263455	0.9987908898300836	1.02 [0.96-1.10]	0.4861927118564075	0.9995144291544372
PTX3	1.04 [0.99-1.08]	0.0943850886970421	0.4540435897781926	1.03 [0.97-1.09]	0.3440176596432893	0.9987908898300836	1.02 [0.96-1.10]	0.4769084095876633	0.9995144291544372
IL10RB	1.04 [0.99-1.08]	0.0946401232100853	0.4544929248443907	1.03 [0.97-1.10]	0.2766101995156516	0.9987908898300836	1.03 [0.97-1.11]	0.3319828675695484	0.9995144291544372
PAPPA	1.04 [0.99-1.08]	0.0947897915172034	0.4544929248443907	1.01 [0.95-1.07]	0.7997396671365545	0.9987908898300836	1.06 [0.99-1.13]	0.1112551657666428	0.9995144291544372
FBLN2	1.04 [0.99-1.08]	0.0950852101309861	0.4551619894794744	1.05 [0.98-1.11]	0.156817330262986	0.8486343323162836	1.02 [0.96-1.10]	0.4934214575769337	0.9995144291544372
ANK2	1.04 [0.98-1.11]	0.1862404571094992	0.6279701325170182	1.05 [0.99-1.12]	0.095149744426521	0.7225692931567622	0.99 [0.92-1.05]	0.6814938912006374	0.9995144291544372
CCL28	1.06 [0.99-1.13]	0.0962897892388694	0.4579253820480434	1.04 [0.98-1.11]	0.1679478333345527	0.8633571604179227	1.06 [0.99-1.13]	0.095268309046761	0.9995144291544372
NUDT10	1.04 [0.99-1.08]	0.095329522817933	0.4555846262330023	1.01 [0.95-1.07]	0.8215115621109477	0.9987908898300836	1.05 [0.98-1.13]	0.1302235712155956	0.9995144291544372
SYT1	1.02 [0.98-1.07]	0.2796818959868963	0.7596321906855433	1.05 [0.99-1.12]	0.0953550661544274	0.7225692931567622	0.99 [0.92-1.06]	0.749247842895775	0.9995144291544372
COL15A1	1.01 [0.97-1.06]	0.5083769250283404	0.907926985371715	1.05 [0.99-1.12]	0.0956067691856143	0.7225692931567622	0.97 [0.91-1.04]	0.4258118431295685	0.9995144291544372
ERMAP	0.97 [0.93-1.01]	0.1935559546928104	0.6372392734170532	1.02 [0.96-1.08]	0.6155952737180778	0.9987908898300836	0.94 [0.88-1.01]	0.0959757537661402	0.9995144291544372
DNLZ	0.97 [0.93-1.01]	0.0960529564140777	0.4575442622008268	0.98 [0.92-1.04]	0.5399514985397746	0.9987908898300836	0.96 [0.90-1.03]	0.2611619456040913	0.9995144291544372
EPO	1.04 [0.99-1.08]	0.0966123754682727	0.4587124168574898	1.03 [0.97-1.10]	0.2826274957851679	0.9987908898300836	1.03 [0.96-1.10]	0.4403991455579068	0.9995144291544372
CCL16	1.03 [0.97-1.10]	0.380174034324457	0.8403544134953933	1.05 [0.99-1.12]	0.0967317693805051	0.7261099398228148	1.03 [0.96-1.10]	0.3913414470575642	0.9995144291544372
CYTL1	0.96 [0.92-1.01]	0.0972411789896855	0.4600861785778094	0.97 [0.91-1.03]	0.3611191438800363	0.9987908898300836	0.97 [0.91-1.04]	0.4369719181355761	0.9995144291544372
ASAH1	1.06 [0.99-1.13]	0.0972467974917488	0.4600861785778094	1.03 [0.97-1.10]	0.3416587135820348	0.9987908898300836	1.05 [0.98-1.13]	0.1370782191044568	0.9995144291544372
IVD	1.04 [0.99-1.08]	0.0973744035483172	0.4600861785778094	1.03 [0.97-1.10]	0.2934162747105406	0.9987908898300836	1.02 [0.95-1.09]	0.6075009510825775	0.9995144291544372
C9	1.05 [0.99-1.12]	0.0979113075121727	0.4618756347908631	1.03 [0.97-1.09]	0.3984489052701151	0.9987908898300836	1.06 [0.99-1.13]	0.0985926152345641	0.9995144291544372
BCHE	1.03 [0.96-1.09]	0.4501507670656417	0.8780495924059277	1.05 [0.99-1.12]	0.0979765507876286	0.7335680212817322	0.99 [0.93-1.06]	0.8825710306451577	0.9995144291544372
SDK2	0.96 [0.92-1.01]	0.0982721227523695	0.4628299974789016	0.98 [0.92-1.04]	0.5687165807009671	0.9987908898300836	0.95 [0.88-1.01]	0.1081076553002996	0.9995144291544372
AHSP	0.99 [0.93-1.06]	0.8405358892010627	0.9905789570469749	0.98 [0.92-1.04]	0.4354276165826481	0.9987908898300836	1.06 [0.99-1.13]	0.0987015051042303	0.9995144291544372
NPTX2	1.04 [0.99-1.08]	0.0990899570462163	0.4652525654280979	1.04 [0.98-1.11]	0.1844310838483476	0.8770989655328586	1.01 [0.95-1.09]	0.710415882565017	0.9995144291544372
GOT1	1.04 [0.99-1.08]	0.0991920812432446	0.4652525654280979	1.03 [0.97-1.09]	0.3681697875648038	0.9987908898300836	1.03 [0.96-1.10]	0.4102893996580309	0.9995144291544372
MNAT1	0.97 [0.93-1.01]	0.0996285016674905	0.4652525654280979	0.98 [0.92-1.04]	0.4964474353095867	0.9987908898300836	0.96 [0.90-1.03]	0.2711244082492265	0.9995144291544372
CAPS	0.94 [0.88-1.01]	0.0996990676621079	0.4652525654280979	1.04 [0.97-1.10]	0.2585454697362119	0.9907516688054316	1.02 [0.95-1.09]	0.5317031370411254	0.9995144291544372
PREB	1.04 [0.99-1.08]	0.0997425020404073	0.4652525654280979	1.03 [0.97-1.09]	0.3852571508869978	0.9987908898300836	1.03 [0.96-1.10]	0.3668757510258525	0.9995144291544372
TDRKH	1.04 [0.99-1.08]	0.0999984615563326	0.4654855098037075	1.03 [0.97-1.10]	0.2855488711838974	0.9987908898300836	1.02 [0.95-1.09]	0.5635291667441382	0.9995144291544372
SOX9	1.04 [0.99-1.08]	0.100474820840248	0.4654855098037075	1.05 [0.99-1.12]	0.1162332376775101	0.7893047767868133	1.01 [0.94-1.08]	0.7683481232028101	0.9995144291544372
GUSB	1.04 [0.99-1.08]	0.1004844252209447	0.4654855098037075	1.02 [0.96-1.09]	0.4494939947046198	0.9987908898300836	1.03 [0.97-1.11]	0.3414404628819292	0.9995144291544372
SLC44A4	1.02 [0.98-1.06]	0.4318875508962666	0.8752766827858351	0.98 [0.92-1.04]	0.4398369605463458	0.9987908898300836	1.06 [0.99-1.13]	0.1005806232890593	0.9995144291544372
CDH6	1.04 [0.99-1.08]	0.1007133610427451	0.4654855098037075	1.04 [0.98-1.11]	0.2145226892117747	0.9304953127221736	1.02 [0.96-1.10]	0.4839945819434886	0.9995144291544372
EPS8L2	1.04 [0.99-1.08]	0.1007489185602545	0.4654855098037075	1.05 [0.99-1.12]	0.1277758137637226	0.8086215457747944	1.02 [0.95-1.09]	0.6171701253032053	0.9995144291544372
IMMT	1.04 [0.99-1.08]	0.1010750559570853	0.466254602519256	1.03 [0.96-1.09]	0.4225770854922959	0.9987908898300836	1.04 [0.97-1.11]	0.2578779535765738	0.9995144291544372
SPARCL1	1.04 [0.99-1.08]	0.101556892405562	0.4673301355787204	1.01 [0.95-1.08]	0.6871731633797205	0.9987908898300836	1.06 [0.99-1.13]	0.1034893407609832	0.9995144291544372
AGER	0.95 [0.89-1.01]	0.101952524018598	0.4678056988211849	1.00 [0.94-1.07]	0.9147059890705136	0.9987908898300836	0.97 [0.91-1.04]	0.4275009696580334	0.9995144291544372
SELL	0.97 [0.93-1.01]	0.1351992356283808	0.5405210307488504	0.95 [0.89-1.01]	0.1020723925257298	0.7546502625954267	0.99 [0.93-1.06]	0.8564845992166128	0.9995144291544372
UPB1	1.03 [0.99-1.08]	0.1021763535610328	0.4678056988211849	1.04 [0.97-1.10]	0.2634841154070062	0.9970395903545932	1.02 [0.95-1.09]	0.6178726658998531	0.9995144291544372
NRCAM	1.04 [0.99-1.08]	0.1022839413421719	0.4678056988211849	1.03 [0.97-1.09]	0.3456491197892631	0.9987908898300836	1.03 [0.97-1.11]	0.3361204037392308	0.9995144291544372
[truncated: 2,196 more rows]

## Sheet: ST3
Supplementary Table 3. Assosiations between plasma proteins and incident glaucoma occuring two years after baseline assessment.
[truncated: 2,921 more rows]

[truncated: 29 more sheets: ST4, ST5, ST6, ST7, ST8, ST9, ST10, ST11, ST12, ST13, ST14, ST15, ST16, ST17, ST18, ST19, ST20, ST21, ST22, ST23 …]
